# Supplementary material for: Revision of Muhlenbergia (Poaceae, Chloridoideae, Cynodonteae, Muhlenbergiinae) in Peru: classification, phylogeny, and a new species, M.romaschenkoi
Source: PhytoKeys. 2018 Dec 31;(114):123–206. doi: 10.3897/phytokeys.114.28799 (PMC6323114; doi:10.3897/phytokeys.114.28799)
Supplement: XML Treatment for Muhlenbergia [file phytokeys.114.28799-treatment1.xml]

<!DOCTYPE tp:taxon-treatment
  PUBLIC "-//TaxonX//DTD Taxonomic Treatment Publishing DTD v0 20100105//EN" "tax-treatment-NSO.dtd">
<tp:taxon-treatment xmlns:tp="http://www.plazi.org/taxpub"><tp:treatment-meta><kwd-group><label>Taxon classification</label><kwd><named-content xmlns:xlink="http://www.w3.org/1999/xlink" content-type="kingdom">Plantae</named-content></kwd><kwd><named-content xmlns:xlink="http://www.w3.org/1999/xlink" content-type="order">Poales</named-content></kwd><kwd><named-content xmlns:xlink="http://www.w3.org/1999/xlink" content-type="family">Poaceae</named-content></kwd></kwd-group><mixed-citation publication-type="journal"><person-group><name><surname>Peterson</surname><given-names>Paul M.</given-names></name><name><surname>Vega</surname><given-names>Isidoro Sánchez</given-names></name><name><surname>Romaschenko</surname><given-names>Konstantin</given-names></name><name><surname>Giraldo-Cañas</surname><given-names>Diego</given-names></name><name><surname>Rodriguez</surname><given-names>Nancy F. Refulio</given-names></name></person-group><article-title>Revision of <italic><tp:taxon-name><tp:taxon-name-part taxon-name-part-type="genus" reg="Muhlenbergia">Muhlenbergia</tp:taxon-name-part></tp:taxon-name></italic> (<tp:taxon-name><tp:taxon-name-part taxon-name-part-type="family">Poaceae</tp:taxon-name-part></tp:taxon-name>, <tp:taxon-name><tp:taxon-name-part taxon-name-part-type="subfamily">Chloridoideae</tp:taxon-name-part></tp:taxon-name>, <tp:taxon-name><tp:taxon-name-part taxon-name-part-type="tribe">Cynodonteae</tp:taxon-name-part></tp:taxon-name>, <tp:taxon-name><tp:taxon-name-part taxon-name-part-type="subtribe">Muhlenbergiinae</tp:taxon-name-part></tp:taxon-name>) in Peru: classification, phylogeny, and a new species, <italic><tp:taxon-name><tp:taxon-name-part taxon-name-part-type="genus" reg="Muhlenbergia">M.</tp:taxon-name-part><tp:taxon-name-part taxon-name-part-type="species" reg="romaschenkoi">romaschenkoi</tp:taxon-name-part></tp:taxon-name></italic></article-title><source>PhytoKeys</source><day>31</day><month>12</month><year>2018</year><volume>2018</volume><issue>114</issue><fpage>123</fpage><lpage>206</lpage><pub-id pub-id-type="doi">10.3897/phytokeys.114.28799</pub-id></mixed-citation></tp:treatment-meta><tp:nomenclature><tp:taxon-name>
              <tp:taxon-name-part taxon-name-part-type="genus" reg="Muhlenbergia">Muhlenbergia</tp:taxon-name-part>
            </tp:taxon-name><tp:taxon-authority>Schreb., Gen. Pl. 1: 44. 1789.</tp:taxon-authority><tp:nomenclature-citation-list><tp:nomenclature-citation><tp:taxon-name>
                  <tp:taxon-name-part taxon-name-part-type="genus" reg="Dilepyrum">Dilepyrum</tp:taxon-name-part>
                </tp:taxon-name><comment>Michx., Fl. Bor.-Amer. 1: 40. 1803. Type: <tp:taxon-name><tp:taxon-name-part taxon-name-part-type="genus" reg="Dilepyrum">Dilepyrum</tp:taxon-name-part><tp:taxon-name-part taxon-name-part-type="species" reg="minutiflorum">minutiflorum</tp:taxon-name-part></tp:taxon-name> Michx. (= <tp:taxon-name><tp:taxon-name-part taxon-name-part-type="genus" reg="Muhlenbergia">Muhlenbergia</tp:taxon-name-part><tp:taxon-name-part taxon-name-part-type="species" reg="schreberi">schreberi</tp:taxon-name-part></tp:taxon-name> J. F. Gmel.).</comment></tp:nomenclature-citation><tp:nomenclature-citation><tp:taxon-name>
                  <tp:taxon-name-part taxon-name-part-type="genus" reg="Aegopogon">Aegopogon</tp:taxon-name-part>
                </tp:taxon-name><comment>Humb. &amp; Bonpl. ex Willd., Sp. Pl. 4 (2): 899. 1805 [1806] Type: <tp:taxon-name><tp:taxon-name-part taxon-name-part-type="genus" reg="Aegopogon">Aegopogon</tp:taxon-name-part><tp:taxon-name-part taxon-name-part-type="species" reg="cenchroides">cenchroides</tp:taxon-name-part></tp:taxon-name> Humb. &amp; Bonpl. ex Willd. [≡ <tp:taxon-name><tp:taxon-name-part taxon-name-part-type="genus" reg="Muhlenbergia">Muhlenbergia</tp:taxon-name-part><tp:taxon-name-part taxon-name-part-type="species" reg="cenchroides">cenchroides</tp:taxon-name-part></tp:taxon-name> (Humb. &amp; Bonpl. ex Willd.) P.M. Peterson].</comment></tp:nomenclature-citation><tp:nomenclature-citation><tp:taxon-name>
                  <tp:taxon-name-part taxon-name-part-type="genus" reg="Podosemum">Podosemum</tp:taxon-name-part>
                </tp:taxon-name><comment>Desv., Nouv. Bull. Sci. Soc. Philom. Paris 2: 188. 1810. Type: <tp:taxon-name><tp:taxon-name-part taxon-name-part-type="genus" reg="Podosemum">Podosemum</tp:taxon-name-part><tp:taxon-name-part taxon-name-part-type="species" reg="capillare">capillare</tp:taxon-name-part></tp:taxon-name> (Lam.) Desv. [= <tp:taxon-name><tp:taxon-name-part taxon-name-part-type="genus" reg="Muhlenbergia">Muhlenbergia</tp:taxon-name-part><tp:taxon-name-part taxon-name-part-type="species" reg="capillaris">capillaris</tp:taxon-name-part></tp:taxon-name> (Lam.) Trin.].</comment></tp:nomenclature-citation><tp:nomenclature-citation><tp:taxon-name>
                  <tp:taxon-name-part taxon-name-part-type="genus" reg="Clomena">Clomena</tp:taxon-name-part>
                </tp:taxon-name><comment>P. Beauv., Ess. Agrostogr. 28. 1812. Type: <tp:taxon-name><tp:taxon-name-part taxon-name-part-type="genus" reg="Clomena">Clomena</tp:taxon-name-part><tp:taxon-name-part taxon-name-part-type="species" reg="peruviana">peruviana</tp:taxon-name-part></tp:taxon-name> P. Beauv. [≡ <tp:taxon-name><tp:taxon-name-part taxon-name-part-type="genus" reg="Muhlenbergia">Muhlenbergia</tp:taxon-name-part><tp:taxon-name-part taxon-name-part-type="species" reg="peruviana">peruviana</tp:taxon-name-part></tp:taxon-name> (P. Beauv.) Steud.].</comment></tp:nomenclature-citation><tp:nomenclature-citation><tp:taxon-name>
                  <tp:taxon-name-part taxon-name-part-type="genus" reg="Tosagris">Tosagris</tp:taxon-name-part>
                </tp:taxon-name><comment>P. Beauv., Ess. Agrostogr. 29. 1812. Type: <tp:taxon-name><tp:taxon-name-part taxon-name-part-type="genus" reg="Tosagris">Tosagris</tp:taxon-name-part><tp:taxon-name-part taxon-name-part-type="species" reg="agrostidea">agrostidea</tp:taxon-name-part></tp:taxon-name> P. Beauv. [= <tp:taxon-name><tp:taxon-name-part taxon-name-part-type="genus" reg="Muhlenbergia">Muhlenbergia</tp:taxon-name-part><tp:taxon-name-part taxon-name-part-type="species" reg="capillaris">capillaris</tp:taxon-name-part></tp:taxon-name> (Lam.) Trin.].</comment></tp:nomenclature-citation><tp:nomenclature-citation><tp:taxon-name>
                  <tp:taxon-name-part taxon-name-part-type="genus" reg="Trichochloa">Trichochloa</tp:taxon-name-part>
                </tp:taxon-name><comment>P. Beauv., Ess. Agrostogr. 29. 1812. Type: <tp:taxon-name><tp:taxon-name-part taxon-name-part-type="genus" reg="Trichochloa">Trichochloa</tp:taxon-name-part><tp:taxon-name-part taxon-name-part-type="species" reg="purpurea">purpurea</tp:taxon-name-part></tp:taxon-name> P. Beauv. [= <tp:taxon-name><tp:taxon-name-part taxon-name-part-type="genus" reg="Muhlenbergia">Muhlenbergia</tp:taxon-name-part><tp:taxon-name-part taxon-name-part-type="species" reg="expansa">expansa</tp:taxon-name-part></tp:taxon-name> (Poir.) Trin.].</comment></tp:nomenclature-citation><tp:nomenclature-citation><tp:taxon-name>
                  <tp:taxon-name-part taxon-name-part-type="genus" reg="Podosaemum">Podosaemum</tp:taxon-name-part>
                </tp:taxon-name><comment>Kunth, Mem. Mus. Hist. Nat. 2: 72. 1815; orth. var. <italic>Podosemum</italic>.</comment></tp:nomenclature-citation><tp:nomenclature-citation><tp:taxon-name>
                  <tp:taxon-name-part taxon-name-part-type="genus" reg="Hymenothecium">Hymenothecium</tp:taxon-name-part>
                </tp:taxon-name><comment>Lag., Gen. Sp. Pl. 4. 1816. Lectotype: <tp:taxon-name><tp:taxon-name-part taxon-name-part-type="genus" reg="Cynosurus">Cynosurus</tp:taxon-name-part><tp:taxon-name-part taxon-name-part-type="species" reg="tenellus">tenellus</tp:taxon-name-part></tp:taxon-name> Cav. ex DC., designated by <xref ref-type="bibr" rid="B15">Hitchcock 1920</xref>: 169 [≡ <tp:taxon-name><tp:taxon-name-part taxon-name-part-type="genus" reg="Lamarckia">Lamarckia</tp:taxon-name-part><tp:taxon-name-part taxon-name-part-type="species" reg="tenella">tenella</tp:taxon-name-part></tp:taxon-name> DC. ≡ <tp:taxon-name><tp:taxon-name-part taxon-name-part-type="genus" reg="Hymenothecium">Hymenothecium</tp:taxon-name-part><tp:taxon-name-part taxon-name-part-type="species" reg="tenellum">tenellum</tp:taxon-name-part></tp:taxon-name> (Cav. ex DC.) Lag. = <tp:taxon-name><tp:taxon-name-part taxon-name-part-type="genus" reg="Muhlenbergia">Muhlenbergia</tp:taxon-name-part><tp:taxon-name-part taxon-name-part-type="species" reg="uniseta">uniseta</tp:taxon-name-part></tp:taxon-name> (Lag.) Columbus].</comment></tp:nomenclature-citation><tp:nomenclature-citation><tp:taxon-name>
                  <tp:taxon-name-part taxon-name-part-type="genus" reg="Lycurus">Lycurus</tp:taxon-name-part>
                </tp:taxon-name><comment>Kunth, Nov. Gen. Sp. 1: 141. 1815 [1816]. Lectotype: <tp:taxon-name><tp:taxon-name-part taxon-name-part-type="genus" reg="Lycurus">Lycurus</tp:taxon-name-part><tp:taxon-name-part taxon-name-part-type="species" reg="phleoides">phleoides</tp:taxon-name-part></tp:taxon-name> Kunth, designated by <xref ref-type="bibr" rid="B15">Hitchcock 1920</xref>: 139 [≡ <tp:taxon-name><tp:taxon-name-part taxon-name-part-type="genus" reg="Muhlenbergia">Muhlenbergia</tp:taxon-name-part><tp:taxon-name-part taxon-name-part-type="species" reg="phleoides">phleoides</tp:taxon-name-part></tp:taxon-name> (Kunth) Columbus].</comment></tp:nomenclature-citation><tp:nomenclature-citation><!--PageBreak--><tp:taxon-name>
                  <tp:taxon-name-part taxon-name-part-type="genus" reg="Anthipsimus">Anthipsimus</tp:taxon-name-part>
                </tp:taxon-name><comment>
                   Raf., J. Phys. Chim. Hist. Nat. Arts 89: 105. 1819. Type: <tp:taxon-name><tp:taxon-name-part taxon-name-part-type="genus" reg="Anthipsimus">Anthipsimus</tp:taxon-name-part><tp:taxon-name-part taxon-name-part-type="species" reg="gonopodus">gonopodus</tp:taxon-name-part></tp:taxon-name> Raf. (= <tp:taxon-name><tp:taxon-name-part taxon-name-part-type="genus" reg="Muhlenbergia">Muhlenbergia</tp:taxon-name-part><tp:taxon-name-part taxon-name-part-type="species" reg="schreberi">schreberi</tp:taxon-name-part></tp:taxon-name> J.F. Gmel.). </comment></tp:nomenclature-citation><tp:nomenclature-citation><tp:taxon-name>
                  <tp:taxon-name-part taxon-name-part-type="genus" reg="Sericrostis">Sericrostis</tp:taxon-name-part>
                </tp:taxon-name><comment>Raf., Neogenyton 4. 1825. Lectotype: <tp:taxon-name><tp:taxon-name-part taxon-name-part-type="genus" reg="Stipa">Stipa</tp:taxon-name-part><tp:taxon-name-part taxon-name-part-type="species" reg="sericea">sericea</tp:taxon-name-part></tp:taxon-name> Michx, designated by <xref ref-type="bibr" rid="B45">Pfeiffer 1874</xref>: 1142 [≡ <tp:taxon-name><tp:taxon-name-part taxon-name-part-type="genus" reg="Muhlenbergia">Muhlenbergia</tp:taxon-name-part><tp:taxon-name-part taxon-name-part-type="species" reg="sericea">sericea</tp:taxon-name-part></tp:taxon-name> (Michx.) P.M. Peterson].</comment></tp:nomenclature-citation><tp:nomenclature-citation><tp:taxon-name>
                  <tp:taxon-name-part taxon-name-part-type="genus" reg="Pereilema">Pereilema</tp:taxon-name-part>
                </tp:taxon-name><comment>J. Presl, Reliq. Haenk. 1 (4–5): 233.1830. Type: <tp:taxon-name><tp:taxon-name-part taxon-name-part-type="genus" reg="Pereilema">Pereilema</tp:taxon-name-part><tp:taxon-name-part taxon-name-part-type="species" reg="crinitum">crinitum</tp:taxon-name-part></tp:taxon-name> J. Presl (≡ <tp:taxon-name><tp:taxon-name-part taxon-name-part-type="genus" reg="Muhlenbergia">Muhlenbergia</tp:taxon-name-part><tp:taxon-name-part taxon-name-part-type="species" reg="pereilema">pereilema</tp:taxon-name-part></tp:taxon-name> P.M.Peterson).</comment></tp:nomenclature-citation><tp:nomenclature-citation><tp:taxon-name>
                  <tp:taxon-name-part taxon-name-part-type="genus" reg="Epicampes">Epicampes</tp:taxon-name-part>
                </tp:taxon-name><comment>J. Presl, Reliq. Haenk. 1 (4–5): 235. 1830. Type: <tp:taxon-name><tp:taxon-name-part taxon-name-part-type="genus" reg="Epicampes">Epicampes</tp:taxon-name-part><tp:taxon-name-part taxon-name-part-type="species" reg="stricta">stricta</tp:taxon-name-part></tp:taxon-name> J. Presl [= <tp:taxon-name><tp:taxon-name-part taxon-name-part-type="genus" reg="Muhlenbergia">Muhlenbergia</tp:taxon-name-part><tp:taxon-name-part taxon-name-part-type="species" reg="robusta">robusta</tp:taxon-name-part></tp:taxon-name> (E. Fourn.) Hitchc.].</comment></tp:nomenclature-citation><tp:nomenclature-citation><tp:taxon-name>
                  <tp:taxon-name-part taxon-name-part-type="genus" reg="Dactylogramma">Dactylogramma</tp:taxon-name-part>
                </tp:taxon-name><comment>Link, Hort. Berol. 2: 248. 1833. Type: <tp:taxon-name><tp:taxon-name-part taxon-name-part-type="genus" reg="Dactylogramma">Dactylogramma</tp:taxon-name-part><tp:taxon-name-part taxon-name-part-type="species" reg="cinnoides">cinnoides</tp:taxon-name-part></tp:taxon-name> Link [= <tp:taxon-name><tp:taxon-name-part taxon-name-part-type="genus" reg="Muhlenbergia">Muhlenbergia</tp:taxon-name-part><tp:taxon-name-part taxon-name-part-type="species" reg="glomerata">glomerata</tp:taxon-name-part></tp:taxon-name> (Willd.) Trin.].</comment></tp:nomenclature-citation><tp:nomenclature-citation><tp:taxon-name>
                  <tp:taxon-name-part taxon-name-part-type="genus" reg="Calycodon">Calycodon</tp:taxon-name-part>
                </tp:taxon-name><comment>Nutt., Proc. Acad. Nat. Sci. Philadelphia 4: 23. 1848. Type: <tp:taxon-name><tp:taxon-name-part taxon-name-part-type="genus" reg="Calycodon">Calycodon</tp:taxon-name-part><tp:taxon-name-part taxon-name-part-type="species" reg="montanum">montanum</tp:taxon-name-part></tp:taxon-name> Nutt. [≡ <tp:taxon-name><tp:taxon-name-part taxon-name-part-type="genus" reg="Muhlenbergia">Muhlenbergia</tp:taxon-name-part><tp:taxon-name-part taxon-name-part-type="species" reg="montana">montana</tp:taxon-name-part></tp:taxon-name> (Nutt.) Hitchc.].</comment></tp:nomenclature-citation><tp:nomenclature-citation><tp:taxon-name>
                  <tp:taxon-name-part taxon-name-part-type="genus" reg="Pleopogon">Pleopogon</tp:taxon-name-part>
                </tp:taxon-name><comment>Nutt., Proc. Acad. Nat. Sci. Philadelphia 4: 25. 1848. Type: <tp:taxon-name><tp:taxon-name-part taxon-name-part-type="genus" reg="Pleopogon">Pleopogon</tp:taxon-name-part><tp:taxon-name-part taxon-name-part-type="species" reg="setosum">setosum</tp:taxon-name-part></tp:taxon-name> Nutt. [≡ <tp:taxon-name><tp:taxon-name-part taxon-name-part-type="genus" reg="Lycurus">Lycurus</tp:taxon-name-part><tp:taxon-name-part taxon-name-part-type="species" reg="setosus">setosus</tp:taxon-name-part></tp:taxon-name> (Nutt.) C.G. Reeder = <tp:taxon-name><tp:taxon-name-part taxon-name-part-type="genus" reg="Muhlenbergia">Muhlenbergia</tp:taxon-name-part><tp:taxon-name-part taxon-name-part-type="species" reg="alopecuroides">alopecuroides</tp:taxon-name-part></tp:taxon-name> (Griseb.) P.M. Peterson &amp; Columbus].</comment></tp:nomenclature-citation><tp:nomenclature-citation><tp:taxon-name>
                  <tp:taxon-name-part taxon-name-part-type="genus" reg="Schedonnardus">Schedonnardus</tp:taxon-name-part>
                </tp:taxon-name><comment>Steud., Syn. Pl. Glumac. 1: 146. 1854. Type: <tp:taxon-name><tp:taxon-name-part taxon-name-part-type="genus" reg="Schedonnardus">Schedonnardus</tp:taxon-name-part><tp:taxon-name-part taxon-name-part-type="species" reg="texanus">texanus</tp:taxon-name-part></tp:taxon-name> Steud. [<tp:taxon-name><tp:taxon-name-part taxon-name-part-type="genus" reg="Spirochloe">Spirochloe</tp:taxon-name-part><tp:taxon-name-part taxon-name-part-type="species" reg="paniculata">paniculata</tp:taxon-name-part></tp:taxon-name> Nutt. = <tp:taxon-name><tp:taxon-name-part taxon-name-part-type="genus" reg="Schedonnardus">Schedonnardus</tp:taxon-name-part><tp:taxon-name-part taxon-name-part-type="species" reg="paniculatus">paniculatus</tp:taxon-name-part></tp:taxon-name> (Nutt.) Branner &amp; Coville = <tp:taxon-name><tp:taxon-name-part taxon-name-part-type="genus" reg="Muhlenbergia">Muhlenbergia</tp:taxon-name-part><tp:taxon-name-part taxon-name-part-type="species" reg="paniculata">paniculata</tp:taxon-name-part></tp:taxon-name> (Nutt.) Columbus].</comment></tp:nomenclature-citation><tp:nomenclature-citation><tp:taxon-name>
                  <tp:taxon-name-part taxon-name-part-type="genus" reg="Vaseya">Vaseya</tp:taxon-name-part>
                </tp:taxon-name><comment>Thurb., Proc. Acad. Nat. Sci. Philadelphia 15: 79. 1863. Type: <tp:taxon-name><tp:taxon-name-part taxon-name-part-type="genus" reg="Vaseya">Vaseya</tp:taxon-name-part><tp:taxon-name-part taxon-name-part-type="species" reg="comata">comata</tp:taxon-name-part></tp:taxon-name> Thurb. [= <tp:taxon-name><tp:taxon-name-part taxon-name-part-type="genus" reg="Muhlenbergia">Muhlenbergia</tp:taxon-name-part><tp:taxon-name-part taxon-name-part-type="species" reg="andina">andina</tp:taxon-name-part></tp:taxon-name> (Nutt.) Hitchc.].</comment></tp:nomenclature-citation><tp:nomenclature-citation><tp:taxon-name>
                  <tp:taxon-name-part taxon-name-part-type="genus" reg="Chaboissaea">Chaboissaea</tp:taxon-name-part>
                </tp:taxon-name><comment>E. Fourn., Mexic. Pl. 2: 112. 1886. Type: <tp:taxon-name><tp:taxon-name-part taxon-name-part-type="genus" reg="Chaboissaea">Chaboissaea</tp:taxon-name-part><tp:taxon-name-part taxon-name-part-type="species" reg="ligulata">ligulata</tp:taxon-name-part></tp:taxon-name> E. Fourn. [≡ <tp:taxon-name><tp:taxon-name-part taxon-name-part-type="genus" reg="Muhlenbergia">Muhlenbergia</tp:taxon-name-part><tp:taxon-name-part taxon-name-part-type="species" reg="ligulata">ligulata</tp:taxon-name-part></tp:taxon-name> (E. Fourn.) Scribn. &amp; Merr.].</comment></tp:nomenclature-citation><tp:nomenclature-citation><tp:taxon-name>
                  <tp:taxon-name-part taxon-name-part-type="genus" reg="Crypsinna">Crypsinna</tp:taxon-name-part>
                </tp:taxon-name><comment>E. Fourn., Mexic. Pl. 2: 90. 1886. Lectotype: <tp:taxon-name><tp:taxon-name-part taxon-name-part-type="genus" reg="Crypsis">Crypsis</tp:taxon-name-part><tp:taxon-name-part taxon-name-part-type="species" reg="macroura">macroura</tp:taxon-name-part></tp:taxon-name> Kunth, designated by <xref ref-type="bibr" rid="B15">Hitchcock 1920</xref>: 144. [≡ <tp:taxon-name><tp:taxon-name-part taxon-name-part-type="genus" reg="Crypsinna">Crypsinna</tp:taxon-name-part><tp:taxon-name-part taxon-name-part-type="species" reg="macroura">macroura</tp:taxon-name-part></tp:taxon-name> (Kunth) E. Fourn.≡ <tp:taxon-name><tp:taxon-name-part taxon-name-part-type="genus" reg="Muhlenbergia">Muhlenbergia</tp:taxon-name-part><tp:taxon-name-part taxon-name-part-type="species" reg="macroura">macroura</tp:taxon-name-part></tp:taxon-name> (Kunth) Hitchc.].</comment></tp:nomenclature-citation><tp:nomenclature-citation><tp:taxon-name>
                  <tp:taxon-name-part taxon-name-part-type="genus" reg="Redfieldia">Redfieldia</tp:taxon-name-part>
                </tp:taxon-name><comment>Vasey, Bull. Torrey Bot. Club 14: 133. 1887. Type: <tp:taxon-name><tp:taxon-name-part taxon-name-part-type="genus" reg="Graphephorum">Graphephorum</tp:taxon-name-part><tp:taxon-name-part taxon-name-part-type="species" reg="flexuosum">flexuosum</tp:taxon-name-part></tp:taxon-name> Thurb. ex A. Gray [≡ <tp:taxon-name><tp:taxon-name-part taxon-name-part-type="genus" reg="Redfieldia">Redfieldia</tp:taxon-name-part><tp:taxon-name-part taxon-name-part-type="species" reg="flexuosa">flexuosa</tp:taxon-name-part></tp:taxon-name> (Thurb. ex A. Gray) Vasey ≡ <tp:taxon-name><tp:taxon-name-part taxon-name-part-type="genus" reg="Muhlenbergia">Muhlenbergia</tp:taxon-name-part><tp:taxon-name-part taxon-name-part-type="species" reg="multiflora">multiflora</tp:taxon-name-part></tp:taxon-name> Columbus].</comment></tp:nomenclature-citation><tp:nomenclature-citation><tp:taxon-name>
                  <tp:taxon-name-part taxon-name-part-type="genus" reg="Bealia">Bealia</tp:taxon-name-part>
                </tp:taxon-name><comment>Scribn., True Grasses 104, f. 45a. 1890. Type: <tp:taxon-name><tp:taxon-name-part taxon-name-part-type="genus" reg="Bealia">Bealia</tp:taxon-name-part><tp:taxon-name-part taxon-name-part-type="species" reg="mexicana">mexicana</tp:taxon-name-part></tp:taxon-name> Scribn. (≡ <tp:taxon-name><tp:taxon-name-part taxon-name-part-type="genus" reg="Muhlenbergia">Muhlenbergia</tp:taxon-name-part><tp:taxon-name-part taxon-name-part-type="species" reg="biloba">biloba</tp:taxon-name-part></tp:taxon-name> Hitchc.).</comment></tp:nomenclature-citation><tp:nomenclature-citation><tp:taxon-name>
                  <tp:taxon-name-part taxon-name-part-type="genus" reg="Blepharoneuron">Blepharoneuron</tp:taxon-name-part>
                </tp:taxon-name><comment>Nash, Bull. Torrey Bot. Club 25(2): 88. 1898. Lectotype: <tp:taxon-name><tp:taxon-name-part taxon-name-part-type="genus" reg="Vilfa">Vilfa</tp:taxon-name-part><tp:taxon-name-part taxon-name-part-type="species" reg="tricholepis">tricholepis</tp:taxon-name-part></tp:taxon-name> Torr., designated by Peterson and Annable 1990: 522 [≡ <tp:taxon-name><tp:taxon-name-part taxon-name-part-type="genus" reg="Blepharoneuron">Blepharoneuron</tp:taxon-name-part><tp:taxon-name-part taxon-name-part-type="species" reg="tricholepis">tricholepis</tp:taxon-name-part></tp:taxon-name> (Torr.) Nash ≡ <tp:taxon-name><tp:taxon-name-part taxon-name-part-type="genus" reg="Muhlenbergia">Muhlenbergia</tp:taxon-name-part><tp:taxon-name-part taxon-name-part-type="species" reg="tricholepis">tricholepis</tp:taxon-name-part></tp:taxon-name> (Torr.) Columbus].</comment></tp:nomenclature-citation><tp:nomenclature-citation><tp:taxon-name>
                  <tp:taxon-name-part taxon-name-part-type="genus" reg="Schaffnerella">Schaffnerella</tp:taxon-name-part>
                </tp:taxon-name><comment>Nash, N. Amer. Fl. 17(2): 141. 1912. Type: <tp:taxon-name><tp:taxon-name-part taxon-name-part-type="genus" reg="Schaffnera">Schaffnera</tp:taxon-name-part><tp:taxon-name-part taxon-name-part-type="species" reg="gracilis">gracilis</tp:taxon-name-part></tp:taxon-name> Benth. [≡ <tp:taxon-name><tp:taxon-name-part taxon-name-part-type="genus" reg="Schaffnerella">Schaffnerella</tp:taxon-name-part><tp:taxon-name-part taxon-name-part-type="species" reg="gracilis">gracilis</tp:taxon-name-part></tp:taxon-name> (Benth.) Nash ≡ <tp:taxon-name><tp:taxon-name-part taxon-name-part-type="genus" reg="Muhlenbergia">Muhlenbergia</tp:taxon-name-part><tp:taxon-name-part taxon-name-part-type="species" reg="spatha">spatha</tp:taxon-name-part></tp:taxon-name> Columbus].</comment></tp:nomenclature-citation></tp:nomenclature-citation-list></tp:nomenclature><tp:treatment-sec sec-type="description" id="SECID0EAYBM"><title>Description.</title><p>Plants <italic>annual</italic> or <italic>perennial</italic>; synoecious sometimes andromonoecious; sometimes rhizomatous, often cespitose, sometimes mat-forming, rarely stoloniferous. <italic>Culms</italic> 2–300 cm, erect, geniculate or decumbent, usually herbaceous, sometimes becoming woody. <italic><tp:taxon-name><tp:taxon-name-part taxon-name-part-type="genus" reg="Sheaths">Sheaths</tp:taxon-name-part></tp:taxon-name></italic> open, overlapping below; <italic>ligules</italic> membranous or hyaline (rarely firm or coriaceous), acuminate to truncate, sometimes minutely ciliolate, sometimes with lateral lobes longer than the central portion; <italic>blades</italic> narrow, flat, folded, or involute, sometimes arcuate. <italic>Inflorescences</italic> terminal, sometimes also axillary, open to contracted, raceme-like or spike-like <italic>panicles</italic>; <italic>cleistogamous panicles</italic> sometimes present in the axils of the lower <!--PageBreak-->cauline leaves, enclosed by a tightly rolled, somewhat indurate sheath; <italic>disarticulation</italic> usually above the glumes, occasionally below the pedicels. <italic>Spikelets</italic> mostly perfect with 1 (2–6) florets, sometimes staminate or sterile, occasionally paired or in groups of threes then the central spikelet perfect and the lateral ones staminate or sterile; chasmogamous, rarely cleistogamous; <italic>glumes</italic> usually (0)1(2–3)-veined, apices entire, erose or toothed, truncate to acuminate, sometimes mucronate or awned from the midvein, occasionally awned from the lateral veins; <italic>lower glumes</italic> sometimes rudimentary or absent, occasionally bifid; <italic>upper glumes</italic> shorter than to longer than the florets; <italic>calluses</italic> poorly developed, glabrous or with a few hairs; <italic>lemmas</italic> glabrous, scabrous or with short hairs, 3-veined (rarely appearing 5-veined), apices awned from the midvein, mucronate or unawned; <italic>awns</italic>, if present, straight, flexuous, sinuous or curled, sometimes borne between 2 minute teeth, lateral veins occasionally extended into awns; <italic>paleas</italic> shorter than or equal to the lemmas, 2-veined, apices; <italic>anthers</italic> (1–2)3, purple, orange, yellow, olivaceous or whitish; <italic>ovary</italic> with 2 styles, stigmas plumose. <italic>Caryopses</italic> elongate, fusiform or elliptic, slightly dorsally compressed, rarely laterally compressed, glabrous; <italic>hilum</italic> short; <italic>pericarp</italic> fused.</p><p>Chromosome base number is × = (8 or 9) 10 and these are relatively small in size.</p></tp:treatment-sec><tp:treatment-sec sec-type="distribution" id="SECID0E3ZBM"><title>Distribution.</title><p>The genus is primarily distributed in the Western Hemisphere in North Central and South America. There are also seven species known to occur in south-eastern Asia, six of these are found in China (<xref ref-type="bibr" rid="B63">Wu and Peterson 2006</xref>).</p></tp:treatment-sec><tp:treatment-sec sec-type="ecology" id="SECID0EG1BM"><title>Ecology.</title><p>The species occur in open habitats in deserts, grasslands, sclerophllous scrubland and margins of forests often in xeric to meso-xeric habitats from near sea level to more than 4000 m.</p></tp:treatment-sec><tp:treatment-sec sec-type="etymology" id="SECID0EL1BM"><title>Etymology.</title><p>Named for Gotthilf Heinrich Ernst Muhlenberg (1753–1815), a Lutheran minister and pioneering botanist of Pennsylvania, USA.</p></tp:treatment-sec><ref-list><ref id="B15"><mixed-citation xmlns:xlink="http://www.w3.org/1999/xlink" xlink:type="simple"><person-group><name name-style="western"><surname>Hitchcock</surname><given-names>AS</given-names></name></person-group> (<year>1920</year>) <article-title>The genera of grasses of the United States. United States Department of Agriculture.</article-title><source>Bulletin</source><volume>772</volume>: <fpage>1</fpage>–<lpage>302</lpage>.</mixed-citation></ref><ref id="B45"><mixed-citation xmlns:xlink="http://www.w3.org/1999/xlink" xlink:type="simple"><person-group><name name-style="western"><surname>Pfeiffer</surname><given-names>LKG</given-names></name></person-group> (<year>1874</year>) Nomenclator botanicus 2(20). Theodori Fischeri, Kassel, 1081−1160.</mixed-citation></ref><ref id="B63"><mixed-citation xmlns:xlink="http://www.w3.org/1999/xlink" xlink:type="simple"><person-group><name name-style="western"><surname>Wu</surname><given-names>Z</given-names></name><name name-style="western"><surname>Peterson</surname><given-names>PM</given-names></name></person-group> (<year>2006</year>) <article-title>140. <italic><tp:taxon-name><tp:taxon-name-part taxon-name-part-type="genus">Muhlenbergia</tp:taxon-name-part></tp:taxon-name></italic>.</article-title> In: <person-group><name name-style="western"><surname>Wu</surname><given-names>ZY</given-names></name><name name-style="western"><surname>Raven</surname><given-names>PH</given-names></name><name name-style="western"><surname>Hong</surname><given-names>DY</given-names></name></person-group> (<role>Eds</role>) <issue-title>Flora of China: Poaceae, volume 22.</issue-title><source>Science Press, Beijing &amp; Missouri Botanical Garden Press, St. Louis</source>, <fpage>486</fpage>–<lpage>487</lpage>.</mixed-citation></ref></ref-list></tp:taxon-treatment>
