# Supplementary material for: Revision of Muhlenbergia (Poaceae, Chloridoideae, Cynodonteae, Muhlenbergiinae) in Peru: classification, phylogeny, and a new species, M.romaschenkoi
Source: PhytoKeys. 2018 Dec 31;(114):123–206. doi: 10.3897/phytokeys.114.28799 (PMC6323114; doi:10.3897/phytokeys.114.28799)
Supplement: XML Treatment for Muhlenbergia beyrichiana [file phytokeys.114.28799-treatment2.xml]

<!DOCTYPE tp:taxon-treatment
  PUBLIC "-//TaxonX//DTD Taxonomic Treatment Publishing DTD v0 20100105//EN" "tax-treatment-NSO.dtd">
<tp:taxon-treatment xmlns:tp="http://www.plazi.org/taxpub"><tp:treatment-meta><kwd-group><label>Taxon classification</label><kwd><named-content xmlns:xlink="http://www.w3.org/1999/xlink" content-type="kingdom">Plantae</named-content></kwd><kwd><named-content xmlns:xlink="http://www.w3.org/1999/xlink" content-type="order">Poales</named-content></kwd><kwd><named-content xmlns:xlink="http://www.w3.org/1999/xlink" content-type="family">Poaceae</named-content></kwd></kwd-group><mixed-citation publication-type="journal"><person-group><name><surname>Peterson</surname><given-names>Paul M.</given-names></name><name><surname>Vega</surname><given-names>Isidoro Sánchez</given-names></name><name><surname>Romaschenko</surname><given-names>Konstantin</given-names></name><name><surname>Giraldo-Cañas</surname><given-names>Diego</given-names></name><name><surname>Rodriguez</surname><given-names>Nancy F. Refulio</given-names></name></person-group><article-title>Revision of <italic><tp:taxon-name><tp:taxon-name-part taxon-name-part-type="genus" reg="Muhlenbergia">Muhlenbergia</tp:taxon-name-part></tp:taxon-name></italic> (<tp:taxon-name><tp:taxon-name-part taxon-name-part-type="family">Poaceae</tp:taxon-name-part></tp:taxon-name>, <tp:taxon-name><tp:taxon-name-part taxon-name-part-type="subfamily">Chloridoideae</tp:taxon-name-part></tp:taxon-name>, <tp:taxon-name><tp:taxon-name-part taxon-name-part-type="tribe">Cynodonteae</tp:taxon-name-part></tp:taxon-name>, <tp:taxon-name><tp:taxon-name-part taxon-name-part-type="subtribe">Muhlenbergiinae</tp:taxon-name-part></tp:taxon-name>) in Peru: classification, phylogeny, and a new species, <italic><tp:taxon-name><tp:taxon-name-part taxon-name-part-type="genus" reg="Muhlenbergia">M.</tp:taxon-name-part><tp:taxon-name-part taxon-name-part-type="species" reg="romaschenkoi">romaschenkoi</tp:taxon-name-part></tp:taxon-name></italic></article-title><source>PhytoKeys</source><day>31</day><month>12</month><year>2018</year><volume>2018</volume><issue>114</issue><fpage>123</fpage><lpage>206</lpage><pub-id pub-id-type="doi">10.3897/phytokeys.114.28799</pub-id></mixed-citation></tp:treatment-meta><tp:nomenclature><label>1.</label><tp:taxon-name>
              <tp:taxon-name-part taxon-name-part-type="genus" reg="Muhlenbergia">Muhlenbergia</tp:taxon-name-part>
              <tp:taxon-name-part taxon-name-part-type="species" reg="beyrichiana">beyrichiana</tp:taxon-name-part>
            </tp:taxon-name><tp:taxon-authority>Kunth, Enum. Pl. 1: 200. 1833.</tp:taxon-authority><xref ref-type="fig" rid="F3">Fig. 2A−F</xref><tp:nomenclature-citation-list><tp:nomenclature-citation><tp:taxon-name>
                  <tp:taxon-name-part taxon-name-part-type="genus" reg="Pereilema">Pereilema</tp:taxon-name-part>
                  <tp:taxon-name-part taxon-name-part-type="species" reg="beyrichianum">beyrichianum</tp:taxon-name-part>
                </tp:taxon-name><comment>(Kunth) Hitchc., Contr. U.S. Natl. Herb. 24(8): 385. 1927. Type: Brazil, Province de Saint-Paul, Voyage d’Auguste de Saint-Hilaire de 1816 a 1821, <italic>Saint-Hilare Cat. B #1028</italic> (lectotype, designated here: P-00751689!; isolectotype: US-1645654! ex P).</comment></tp:nomenclature-citation></tp:nomenclature-citation-list></tp:nomenclature><tp:treatment-sec sec-type="description" id="SECID0E2YCM"><title>Description.</title><p>Caespitose <italic>annuals. Culms</italic> 30−80 cm tall, slender, terete, glabrous, often branching from the aereal nodes below, usually with stilt-roots from lower nodes. <italic>Leaf sheaths</italic> usually shorter than the internodes, furrowed, scabrous; <italic>ligules</italic> 0.5−0.7 mm long, membranous; <italic>auricles</italic> 1−2 mm long, ciliate, sometimes cauducous at maturity, the cilia about 1 mm long; <italic>blades</italic> 8−20 cm long, 3−6 (−8) mm wide, flat, scabrous, apex attenuate. <italic>Panicles</italic> 5−16 (−20) cm long, 1−2.5 cm wide, contracted, spike-like, interrupted, the branches widely spaced along the rachis; <italic>primary branches</italic> 1−3 cm long, appressed, ascending or divergent and spreading. <italic>Spikelets</italic> in dense clusters of 2−4 subtended by 10−15 bristles, the bristles 1−5 mm long; <italic>glumes</italic> 0.7−1 mm long, ovate, membranous, 1-veined, apex awned, bidentate, the awns 3.5−5 mm long; <italic>lemmas</italic> (1.2−) 2−2.2 mm long, lanceolate, 3-veined, cartilaginous, scaberulous, awned, the awns 10−16 (−20) mm long, straight; <italic>callus</italic> short, the hairs 0.2−0.4 mm long; <italic>paleas</italic> as long as the lemmas, 2-veined, these often extending into mucros 0.1−0.3 mm long; <italic>stamens</italic> 3, <italic>anthers</italic> 0.7−1 mm long, purplish. <italic>Caryopses</italic> 1−1.3 mm long, ellipsoid.</p><fig id="F3" position="float" orientation="portrait"><label>Figure 2.</label><caption><p><bold>A−E</bold><italic><tp:taxon-name><tp:taxon-name-part taxon-name-part-type="genus" reg="Muhlenbergia">Muhlenbergia</tp:taxon-name-part><tp:taxon-name-part taxon-name-part-type="species" reg="beyrichiana">beyrichiana</tp:taxon-name-part></tp:taxon-name></italic> Kunth <bold>A</bold> habit <bold>B</bold> ligule with auricles <bold>C</bold> glumes <bold>D</bold> floret <bold>E</bold> stamens and pistil <bold>F−H</bold><italic><tp:taxon-name><tp:taxon-name-part taxon-name-part-type="genus" reg="Muhlenbergia">Muhlenbergia</tp:taxon-name-part><tp:taxon-name-part taxon-name-part-type="species" reg="maxima">maxima</tp:taxon-name-part></tp:taxon-name></italic> Lægaard &amp; Sánchez Vega <bold>F</bold> habit <bold>G</bold> end of panicle branch <bold>H</bold> floret. <bold>A−E</bold> drawn from <italic>A.S. Hitchcock 20635</italic> (US) <bold>F−H</bold> drawings from <xref ref-type="bibr" rid="B18">Lægaard &amp; Sánchez Vega (1990)</xref> drawn from the holotype collection <italic>Sánchez Vega &amp; Ruíz Vigo 3561</italic>.</p></caption><graphic xmlns:xlink="http://www.w3.org/1999/xlink" xlink:href="phytokeys-114-123-g002.jpg" position="float" orientation="portrait" xlink:type="simple" id="oo_254043.jpg"/></fig></tp:treatment-sec><tp:treatment-sec sec-type="distribution" id="SECID0EC3CM"><title>Distribution.</title><p><italic><tp:taxon-name><tp:taxon-name-part taxon-name-part-type="genus" reg="Muhlenbergia">Muhlenbergia</tp:taxon-name-part><tp:taxon-name-part taxon-name-part-type="species" reg="beyrichiana">beyrichiana</tp:taxon-name-part></tp:taxon-name></italic> is known to occur in Brazil, Ecuador and Peru. Earlier, it was reported in Mexico and Central America but these are probably an error for <italic><tp:taxon-name><tp:taxon-name-part taxon-name-part-type="genus" reg="Muhlenbergia">Muhlenbergia</tp:taxon-name-part><tp:taxon-name-part taxon-name-part-type="species" reg="diandra">diandra</tp:taxon-name-part></tp:taxon-name></italic> (R.W. Pohl) Columbus, a more recently described species that superficially resembles <italic><tp:taxon-name><tp:taxon-name-part taxon-name-part-type="genus" reg="Muhlenbergia">M.</tp:taxon-name-part><tp:taxon-name-part taxon-name-part-type="species" reg="beyrichiana">beyrichiana</tp:taxon-name-part></tp:taxon-name></italic> (Espejo Serna et al. 2000; <xref ref-type="bibr" rid="B17">Lægaard and Peterson 2001</xref>; <xref ref-type="bibr" rid="B34">Peterson et al. 2001</xref>).</p></tp:treatment-sec><tp:treatment-sec sec-type="ecology" id="SECID0ER4CM"><title>Ecology.</title><p>This species occurs in xerophilic savannahs with <tp:taxon-name><tp:taxon-name-part taxon-name-part-type="family">Cactaceae</tp:taxon-name-part></tp:taxon-name>, roadsides and along moist ravines; 150−2000 m (<xref ref-type="bibr" rid="B17">Lægaard and Peterson 2001</xref>).</p></tp:treatment-sec><tp:treatment-sec sec-type="comments" id="SECID0EA5CM"><title>Comments.</title><p><italic><tp:taxon-name><tp:taxon-name-part taxon-name-part-type="genus" reg="Muhlenbergia">Muhlenbergia</tp:taxon-name-part><tp:taxon-name-part taxon-name-part-type="species" reg="beyrichiana">beyrichiana</tp:taxon-name-part></tp:taxon-name></italic> is morphologically similar to <italic><tp:taxon-name><tp:taxon-name-part taxon-name-part-type="genus" reg="Muhlenbergia">M.</tp:taxon-name-part><tp:taxon-name-part taxon-name-part-type="species" reg="pereilema">pereilema</tp:taxon-name-part></tp:taxon-name></italic> P.M. Peterson, which does not occur in Peru, but can be separated from the latter in having interrupted <italic>panicles</italic> with divergent primary branches (versus uninterruped <italic>panicles</italic> with tightly appressed primary branches in <italic><tp:taxon-name><tp:taxon-name-part taxon-name-part-type="genus" reg="Muhlenbergia">M.</tp:taxon-name-part><tp:taxon-name-part taxon-name-part-type="species" reg="pereilema">pereilema</tp:taxon-name-part></tp:taxon-name></italic>), straight lemma awns (versus flexuous or wavy), wide leaf blades 3−6 (−8) mm (versus 2−3 mm) and ciliate auricles (versus not ciliate) [<xref ref-type="bibr" rid="B17">Lægaard and Peterson 2001</xref>].</p><!--PageBreak--><p><italic><tp:taxon-name><tp:taxon-name-part taxon-name-part-type="genus" reg="Muhlenbergia">Muhlenbergia</tp:taxon-name-part><tp:taxon-name-part taxon-name-part-type="species" reg="beyrichiana">beyrichiana</tp:taxon-name-part></tp:taxon-name></italic> is in a clade with <italic><tp:taxon-name><tp:taxon-name-part taxon-name-part-type="genus" reg="Muhlenbergia">M.</tp:taxon-name-part><tp:taxon-name-part taxon-name-part-type="species" reg="pereilema">pereilema</tp:taxon-name-part></tp:taxon-name></italic> and <italic><tp:taxon-name><tp:taxon-name-part taxon-name-part-type="genus" reg="Muhlenbergia">M.</tp:taxon-name-part><tp:taxon-name-part taxon-name-part-type="species" reg="plumiseta">plumiseta</tp:taxon-name-part></tp:taxon-name></italic> and is sister to <italic><tp:taxon-name><tp:taxon-name-part taxon-name-part-type="genus" reg="Muhlenbergia">M.</tp:taxon-name-part><tp:taxon-name-part taxon-name-part-type="species" reg="flexuosa">flexuosa</tp:taxon-name-part></tp:taxon-name></italic> Hitchc. in <tp:taxon-name><tp:taxon-name-part taxon-name-part-type="genus" reg="Muhlenbergia">M.</tp:taxon-name-part><tp:taxon-name-part taxon-name-part-type="infraspecific-rank">subg.</tp:taxon-name-part><tp:taxon-name-part taxon-name-part-type="subgenus" reg="Muhlenbergia">Muhlenbergia</tp:taxon-name-part></tp:taxon-name> (Fig. <xref ref-type="fig" rid="F1">1B</xref>; <xref ref-type="bibr" rid="B38">Peterson et al. 2010b</xref>).</p></tp:treatment-sec><tp:treatment-sec sec-type="material" id="SECID0ETBDM"><title>Specimens examined.</title><p>Peru. <bold>Junín</bold>: Huancayo, abajo de Pariahuanca, 2000 m, 5 May 1979, Tovar 7880 (US, USM), Tovar 7901 (USM).</p></tp:treatment-sec><tp:treatment-sec><!--Section generated to contain objects referenced in tp:taxon-treatment.--><fig id="F1" position="float" orientation="portrait"><label>Figure 1.</label><caption><p><bold>A, B</bold> Maximum-likelihood tree inferred from combined plastid (<italic>ndhA</italic> intron, <italic>rps16-trnK, rps16</italic> intron, <italic>rps3</italic>, and <italic>rpl32-trnL</italic>) and ITS sequences. Thick branches indicate posterior probabilities of 0.95−1; species in red occur in South America; scale bar = 2%.</p></caption><graphic xmlns:xlink="http://www.w3.org/1999/xlink" xlink:href="phytokeys-114-123-g001.jpg" position="float" orientation="portrait" xlink:type="simple" id="oo_254042.jpg"/></fig></tp:treatment-sec><ref-list><ref id="B18"><mixed-citation xmlns:xlink="http://www.w3.org/1999/xlink" xlink:type="simple"><person-group><name name-style="western"><surname>Lægaard</surname><given-names>S</given-names></name><name name-style="western"><surname>Sánchez Vega</surname><given-names>I</given-names></name></person-group> (<year>1990</year>) <article-title>Three new species of <italic><tp:taxon-name><tp:taxon-name-part taxon-name-part-type="genus">Muhlenbergia</tp:taxon-name-part></tp:taxon-name></italic> and <italic><tp:taxon-name><tp:taxon-name-part taxon-name-part-type="genus">Uniola</tp:taxon-name-part></tp:taxon-name></italic> (<tp:taxon-name><tp:taxon-name-part taxon-name-part-type="family">Poaceae</tp:taxon-name-part></tp:taxon-name>) from northern Peru.</article-title><source>Nordic Journal of Botany</source><volume>10</volume>(<issue>4</issue>): <fpage>437</fpage>–<lpage>441</lpage>. <ext-link xlink:type="simple" ext-link-type="doi" xlink:href="10.1111/j.1756-1051.1990.tb01786.x">https://doi.org/10.1111/j.1756-1051.1990.tb01786.x</ext-link></mixed-citation></ref><ref id="B17"><mixed-citation xmlns:xlink="http://www.w3.org/1999/xlink" xlink:type="simple"><person-group><name name-style="western"><surname>Lægaard</surname><given-names>S</given-names></name><name name-style="western"><surname>Peterson</surname><given-names>PM</given-names></name></person-group> (<year>2001</year>) 214(2). <tp:taxon-name><tp:taxon-name-part taxon-name-part-type="family">Gramineae</tp:taxon-name-part></tp:taxon-name> (part 2) Subfam. <tp:taxon-name><tp:taxon-name-part taxon-name-part-type="subfamily">Chloridoideae</tp:taxon-name-part></tp:taxon-name>. In: Harling G, Andersson L (Eds) Botanical Institute, University of Göteborg, Göteborg, 1−131.</mixed-citation></ref><ref id="B34"><mixed-citation xmlns:xlink="http://www.w3.org/1999/xlink" xlink:type="simple"><person-group><name name-style="western"><surname>Peterson</surname><given-names>PM</given-names></name><name name-style="western"><surname>Soreng</surname><given-names>RJ</given-names></name><name name-style="western"><surname>Davidse</surname><given-names>G</given-names></name><name name-style="western"><surname>Filgueiras</surname><given-names>TS</given-names></name><name name-style="western"><surname>Zuloaga</surname><given-names>FO</given-names></name><name name-style="western"><surname>Judziewicz</surname><given-names>EJ</given-names></name></person-group> (<year>2001</year>) <article-title>Catalogue of New World grasses (<tp:taxon-name><tp:taxon-name-part taxon-name-part-type="family">Poaceae</tp:taxon-name-part></tp:taxon-name>): II. subfamily <tp:taxon-name><tp:taxon-name-part taxon-name-part-type="subfamily">Chloridoideae</tp:taxon-name-part></tp:taxon-name>.</article-title><source>Contributions from the United States National Herbarium</source><volume>41</volume>: <fpage>1</fpage>–<lpage>255</lpage>.</mixed-citation></ref><ref id="B38"><mixed-citation xmlns:xlink="http://www.w3.org/1999/xlink" xlink:type="simple"><person-group><name name-style="western"><surname>Peterson</surname><given-names>PM</given-names></name><name name-style="western"><surname>Romaschenko</surname><given-names>K</given-names></name><name name-style="western"><surname>Johnson</surname><given-names>G</given-names></name></person-group> (<year>2010b</year>) <article-title>A phylogeny and classification of the <tp:taxon-name><tp:taxon-name-part taxon-name-part-type="subtribe">Muhlenbergiinae</tp:taxon-name-part></tp:taxon-name> (<tp:taxon-name><tp:taxon-name-part taxon-name-part-type="family">Poaceae</tp:taxon-name-part></tp:taxon-name>: <tp:taxon-name><tp:taxon-name-part taxon-name-part-type="subfamily">Chloridoideae</tp:taxon-name-part></tp:taxon-name>: <tp:taxon-name><tp:taxon-name-part taxon-name-part-type="tribe">Cynodonteae</tp:taxon-name-part></tp:taxon-name>) based on plastid and nuclear DNA sequences.</article-title><source>American Journal of Botany</source><volume>97</volume>(<issue>9</issue>): <fpage>1532</fpage>–<lpage>1554</lpage>. <ext-link xlink:type="simple" ext-link-type="doi" xlink:href="10.3732/ajb.0900359">https://doi.org/10.3732/ajb.0900359</ext-link></mixed-citation></ref></ref-list></tp:taxon-treatment>
