# Supplementary material for: Revision of Muhlenbergia (Poaceae, Chloridoideae, Cynodonteae, Muhlenbergiinae) in Peru: classification, phylogeny, and a new species, M.romaschenkoi
Source: PhytoKeys. 2018 Dec 31;(114):123–206. doi: 10.3897/phytokeys.114.28799 (PMC6323114; doi:10.3897/phytokeys.114.28799)
Supplement: XML Treatment for Muhlenbergia bryophilus [file phytokeys.114.28799-treatment3.xml]

<!DOCTYPE tp:taxon-treatment
  PUBLIC "-//TaxonX//DTD Taxonomic Treatment Publishing DTD v0 20100105//EN" "tax-treatment-NSO.dtd">
<tp:taxon-treatment xmlns:tp="http://www.plazi.org/taxpub"><tp:treatment-meta><kwd-group><label>Taxon classification</label><kwd><named-content xmlns:xlink="http://www.w3.org/1999/xlink" content-type="kingdom">Plantae</named-content></kwd><kwd><named-content xmlns:xlink="http://www.w3.org/1999/xlink" content-type="order">Poales</named-content></kwd><kwd><named-content xmlns:xlink="http://www.w3.org/1999/xlink" content-type="family">Poaceae</named-content></kwd></kwd-group><mixed-citation publication-type="journal"><person-group><name><surname>Peterson</surname><given-names>Paul M.</given-names></name><name><surname>Vega</surname><given-names>Isidoro Sánchez</given-names></name><name><surname>Romaschenko</surname><given-names>Konstantin</given-names></name><name><surname>Giraldo-Cañas</surname><given-names>Diego</given-names></name><name><surname>Rodriguez</surname><given-names>Nancy F. Refulio</given-names></name></person-group><article-title>Revision of <italic><tp:taxon-name><tp:taxon-name-part taxon-name-part-type="genus" reg="Muhlenbergia">Muhlenbergia</tp:taxon-name-part></tp:taxon-name></italic> (<tp:taxon-name><tp:taxon-name-part taxon-name-part-type="family">Poaceae</tp:taxon-name-part></tp:taxon-name>, <tp:taxon-name><tp:taxon-name-part taxon-name-part-type="subfamily">Chloridoideae</tp:taxon-name-part></tp:taxon-name>, <tp:taxon-name><tp:taxon-name-part taxon-name-part-type="tribe">Cynodonteae</tp:taxon-name-part></tp:taxon-name>, <tp:taxon-name><tp:taxon-name-part taxon-name-part-type="subtribe">Muhlenbergiinae</tp:taxon-name-part></tp:taxon-name>) in Peru: classification, phylogeny, and a new species, <italic><tp:taxon-name><tp:taxon-name-part taxon-name-part-type="genus" reg="Muhlenbergia">M.</tp:taxon-name-part><tp:taxon-name-part taxon-name-part-type="species" reg="romaschenkoi">romaschenkoi</tp:taxon-name-part></tp:taxon-name></italic></article-title><source>PhytoKeys</source><day>31</day><month>12</month><year>2018</year><volume>2018</volume><issue>114</issue><fpage>123</fpage><lpage>206</lpage><pub-id pub-id-type="doi">10.3897/phytokeys.114.28799</pub-id></mixed-citation></tp:treatment-meta><tp:nomenclature><label>2.</label><tp:taxon-name>
              <tp:taxon-name-part taxon-name-part-type="genus" reg="Muhlenbergia">Muhlenbergia</tp:taxon-name-part>
              <tp:taxon-name-part taxon-name-part-type="species" reg="bryophilus">bryophilus</tp:taxon-name-part>
            </tp:taxon-name><tp:taxon-authority>(Döll) P.M. Peterson, Caldasia 31(2): 279, f. 2 A–B, 2009.</tp:taxon-authority><xref ref-type="fig" rid="F4">Fig. 3A, B</xref><!--PageBreak--><tp:nomenclature-citation-list><tp:nomenclature-citation><tp:taxon-name>
                  <tp:taxon-name-part taxon-name-part-type="genus" reg="Aegopogon">Aegopogon</tp:taxon-name-part>
                  <tp:taxon-name-part taxon-name-part-type="species" reg="bryophilus">bryophilus</tp:taxon-name-part>
                </tp:taxon-name><comment>Döll, Fl. Bras. 2(3):239. 1880. Type: BRAZIL, Minas Gerais, 10 Apr 1879, <italic>A.F.M. Glaziou 11661</italic> (holotype: P-01863266 [image!]; isotypes: C-10016716 [image!], K-000309079 [image!], US-1280026!).</comment></tp:nomenclature-citation><tp:nomenclature-citation><tp:taxon-name>
                  <tp:taxon-name-part taxon-name-part-type="genus" reg="Aegopogon">Aegopogon</tp:taxon-name-part>
                  <tp:taxon-name-part taxon-name-part-type="species" reg="geminiflorus">geminiflorus</tp:taxon-name-part>
                  <tp:taxon-name-part taxon-name-part-type="infraspecific-rank">var.</tp:taxon-name-part>
                  <tp:taxon-name-part taxon-name-part-type="variety" reg="muticus">muticus</tp:taxon-name-part>
                </tp:taxon-name><comment>Pilg., Bot. Jahrb. Syst. 27(1–2):25. 1899. Type: Bolivia, La Paz, near Sorata, 1 May 1892, <italic>M. Bang 1307</italic> (holotype: unknown; isotypes: CM-0179 [image!], K-000309080 [image!], NDG-07662 [image!], PUL-00000320 [image!], US-2473254!; W-18930005256 [image!]).</comment></tp:nomenclature-citation><tp:nomenclature-citation><tp:taxon-name>
                  <tp:taxon-name-part taxon-name-part-type="genus" reg="Aegopogon">Aegopogon</tp:taxon-name-part>
                  <tp:taxon-name-part taxon-name-part-type="species" reg="argentinus">argentinus</tp:taxon-name-part>
                </tp:taxon-name><comment>Mez, Repert. Spec. Nov. Regni Veg. 17(8−12):145. 1921. Type: ARGENTINA. Salta: Sierra Nevada del Castillo, <italic>P.G. Lorentz &amp; G. Hieronymus 182</italic> (holotype: B?; isotypes: BAA-00001256 [image!], US-75037 fragm. ex B!).</comment></tp:nomenclature-citation><tp:nomenclature-citation><tp:taxon-name>
                  <tp:taxon-name-part taxon-name-part-type="genus" reg="Aegopogon">Aegopogon</tp:taxon-name-part>
                  <tp:taxon-name-part taxon-name-part-type="species" reg="fiebrigii">fiebrigii</tp:taxon-name-part>
                </tp:taxon-name><comment>Mez, Repert. Spec. Nov. Regni Veg. 17(8−12):145. 1921. Type: BOLIVIA. Camacho, <italic>K. Fiebrig 2865</italic> (holotype: B?; isotypes: MVFA-0000127 [image!], US-75308 fragm. ex B!).</comment></tp:nomenclature-citation></tp:nomenclature-citation-list></tp:nomenclature><tp:treatment-sec sec-type="description" id="SECID0EJFDM"><title>Description.</title><p>Slender often sprawling, caespitose <italic>annuals</italic>. <italic>Culms</italic> (4–) 6–30 cm long, glabrous below the nodes; <italic>internodes</italic> 0.6–6 cm long, glabrous to pilose. <italic>Leaf sheaths</italic> mostly 0.5–4.8 cm long, shorter than the internodes, glabrous to sparingly pilose; <italic>ligules</italic> 0.6–1.5 mm long, glabrous, apex mostly truncate, lacerate, auricles absent; <italic>blades</italic> 1.5–6 cm long, 0.5–1.5(–1.7) mm wide, flat, scaberulent and pubescent above, mostly smooth beneath. <italic>Panicles</italic> 2–6 cm long, 0.5–1.2 cm wide, open, loosely-flowered; <italic>primary branches</italic> 0.2–0.6 mm long, excluding the awns, one per node, racemosely inserted. <italic><tp:taxon-name><tp:taxon-name-part taxon-name-part-type="genus" reg="Fertile">Fertile</tp:taxon-name-part><tp:taxon-name-part taxon-name-part-type="species" reg="spikelets">spikelets</tp:taxon-name-part></tp:taxon-name></italic> 2.4–3 mm long, in fascicles of two, rarely three per branch, often greenish or purplish, the clusters with one short-pedicelled spikelet (bisexual); <italic>pedicels</italic> (0.0−) 0.2–0.5 mm long (fertile spikelets) and the other two spikelets (sterile or staminate) longer pedicelled; <italic>pedicels</italic> about 0.7–1 mm long (sterile or staminate); <italic>glumes</italic> 1–1.3 mm long, narrowly acuminate, apex prolonged, aristate; <italic>lemmas</italic> 2.4–3 mm long, 3-awned, the central awns (3–) 5–8 (–12) mm long, lateral awns usually 0.8–1.4 mm long; <italic>paleas</italic> 2.2–2.8 mm long, puberulent, apex aristate, the awns usually 1–1.2 mm long; <italic>anthers</italic> 0.5–0.7 mm long, yellowish. <italic>Caryopses</italic> about 1 mm long, obovoid, light brownish.</p><fig id="F4" position="float" orientation="portrait"><label>Figure 3.</label><caption><p><bold>A, B</bold><italic><tp:taxon-name><tp:taxon-name-part taxon-name-part-type="genus" reg="Muhlenbergia">Muhlenbergia</tp:taxon-name-part><tp:taxon-name-part taxon-name-part-type="species" reg="bryophilus">bryophilus</tp:taxon-name-part></tp:taxon-name></italic> (Döll) P. M. Peterson <bold>A</bold> habit <bold>B</bold> spikelet <bold>C, D</bold><italic><tp:taxon-name><tp:taxon-name-part taxon-name-part-type="genus" reg="Muhlenbergia">Muhlenbergia</tp:taxon-name-part><tp:taxon-name-part taxon-name-part-type="species" reg="cenchroides">cenchroides</tp:taxon-name-part></tp:taxon-name></italic> (Humb. &amp; Bonpl. ex Willd.) P. M. Peterson <bold>C</bold> habit <bold>D</bold> spikelet. Drawings from <xref ref-type="bibr" rid="B7">Giraldo-Cañas and Peterson (2009)</xref><bold>A, B</bold> drawn from <italic>S.G. Beck 818</italic> (LPB) <bold>C, D</bold> drawn from <italic>S.G. Beck 7464</italic> (LPB).</p></caption><graphic xmlns:xlink="http://www.w3.org/1999/xlink" xlink:href="phytokeys-114-123-g003.jpg" position="float" orientation="portrait" xlink:type="simple" id="oo_254044.jpg"/></fig></tp:treatment-sec><tp:treatment-sec sec-type="distribution" id="SECID0ETIDM"><title>Distribution.</title><p><italic><tp:taxon-name><tp:taxon-name-part taxon-name-part-type="genus" reg="Muhlenbergia">Muhlenbergia</tp:taxon-name-part><tp:taxon-name-part taxon-name-part-type="species" reg="bryophilus">bryophilus</tp:taxon-name-part></tp:taxon-name></italic> is found in South America, occuring in Argentina, Bolivia, Brazil, Chile, Colombia, Ecuador and Peru.</p></tp:treatment-sec><tp:treatment-sec sec-type="ecology" id="SECID0EEJDM"><title>Ecology.</title><p>This species occurs on moist slopes, cliffs, barrancas, canyons, roadsides and along or near springs usually in shaded areas associated with <italic><tp:taxon-name><tp:taxon-name-part taxon-name-part-type="genus" reg="Cenchrus">Cenchrus</tp:taxon-name-part><tp:taxon-name-part taxon-name-part-type="species" reg="clandestinus">clandestinus</tp:taxon-name-part></tp:taxon-name></italic><!--PageBreak--><!--PageBreak-->(Hochst. ex Chiov.) Morrone, <italic><tp:taxon-name><tp:taxon-name-part taxon-name-part-type="genus" reg="Bouteloua">Bouteloua</tp:taxon-name-part><tp:taxon-name-part taxon-name-part-type="species" reg="simplex">simplex</tp:taxon-name-part></tp:taxon-name></italic> Lag., <italic><tp:taxon-name><tp:taxon-name-part taxon-name-part-type="genus" reg="Festuca">Festuca</tp:taxon-name-part><tp:taxon-name-part taxon-name-part-type="species" reg="myruos">myruos</tp:taxon-name-part></tp:taxon-name></italic> L., <italic><tp:taxon-name><tp:taxon-name-part taxon-name-part-type="genus" reg="Urochloa">Urochloa</tp:taxon-name-part></tp:taxon-name></italic>, <italic><tp:taxon-name><tp:taxon-name-part taxon-name-part-type="genus" reg="Veronica">Veronica</tp:taxon-name-part></tp:taxon-name></italic>, <italic><tp:taxon-name><tp:taxon-name-part taxon-name-part-type="genus" reg="Eragrostis">Eragrostis</tp:taxon-name-part></tp:taxon-name></italic>, <italic><tp:taxon-name><tp:taxon-name-part taxon-name-part-type="genus" reg="Baccharis">Baccharis</tp:taxon-name-part></tp:taxon-name></italic>, <italic><tp:taxon-name><tp:taxon-name-part taxon-name-part-type="genus" reg="Salvia">Salvia</tp:taxon-name-part></tp:taxon-name></italic>, <italic><tp:taxon-name><tp:taxon-name-part taxon-name-part-type="genus" reg="Agave">Agave</tp:taxon-name-part></tp:taxon-name></italic> and <italic><tp:taxon-name><tp:taxon-name-part taxon-name-part-type="genus" reg="Erodium">Erodium</tp:taxon-name-part></tp:taxon-name></italic>; 1500–3700 m. Flowering December through May.</p></tp:treatment-sec><tp:treatment-sec sec-type="comments" id="SECID0E6LDM"><title>Comments.</title><p><italic><tp:taxon-name><tp:taxon-name-part taxon-name-part-type="genus" reg="Muhlenbergia">Muhlenbergia</tp:taxon-name-part><tp:taxon-name-part taxon-name-part-type="species" reg="bryophilus">bryophilus</tp:taxon-name-part></tp:taxon-name></italic> is morphologically similar to <italic><tp:taxon-name><tp:taxon-name-part taxon-name-part-type="genus" reg="Muhlenbergia">M.</tp:taxon-name-part><tp:taxon-name-part taxon-name-part-type="species" reg="cenchroides">cenchroides</tp:taxon-name-part></tp:taxon-name></italic> and can be separated from the latter in having anthers 0.5−0.7 mm long, the annual habit with culms (4–) 6–30 cm tall and sessile or inconspicuously pedicelled perfect spikelet associated with one (rarely two) staminate or sterile pedicelled spikelet (<xref ref-type="bibr" rid="B59">Tovar 1993</xref>; <xref ref-type="bibr" rid="B7">Giraldo-Cañas and Peterson 2009</xref>). The central lemmatal awn length of the sessile or inconspicuously pedicelled spikelet was used by <xref ref-type="bibr" rid="B1">Beetle (1948)</xref> to differentiate between these two species but we found this measure to be completely overlapping. <italic><tp:taxon-name><tp:taxon-name-part taxon-name-part-type="genus" reg="Muhlenbergia">Muhlenbergia</tp:taxon-name-part><tp:taxon-name-part taxon-name-part-type="species" reg="bryophilus">bryophilus</tp:taxon-name-part></tp:taxon-name></italic> is sister to a single entry of <italic><tp:taxon-name><tp:taxon-name-part taxon-name-part-type="genus" reg="Muhlenbergia">M.</tp:taxon-name-part><tp:taxon-name-part taxon-name-part-type="species" reg="uniseta">uniseta</tp:taxon-name-part></tp:taxon-name></italic> (Peterson 24712) in our new analysis (Fig. <xref ref-type="fig" rid="F1">1B</xref>). We have only a single marker (ITS) for <italic><tp:taxon-name><tp:taxon-name-part taxon-name-part-type="genus" reg="Muhlenbergia">M.</tp:taxon-name-part><tp:taxon-name-part taxon-name-part-type="species" reg="bryophilus">bryophilus</tp:taxon-name-part></tp:taxon-name></italic>, so its alignment may change with additional plastid markers.</p></tp:treatment-sec><tp:treatment-sec sec-type="material" id="SECID0EMODM"><title>Specimens examined.</title><p>Peru. <bold>Cusco</bold>: Prov. Anta, Mollepata−Takawana, C. Vargas C. 19050 (USM); Prov. Urubamba, SW facing slope of Machu Picchu Mountain, V. Ugent 5324 (USM); <bold>Junín</bold>: Prov. Huancayo, Abajo de Pariahuanca, O. Tovar 7895, 7904 (USM); Cerro E of Huancayo, O. Tovar 2137 (USM); <bold>La Libertad</bold>: Prov. Bolivar, W of Longotea, 0.5 km towards San Vicente, <named-content xmlns:xlink="http://www.w3.org/1999/xlink" content-type="dwc:verbatimCoordinates" xlink:type="simple"><named-content content-type="geo-json" specific-use="{&#34;type&#34;:&#34;Point&#34;,&#34;coordinates&#34;:[-77.877722,-7.043222]}" id="NCID0E2ODM" xlink:type="simple">7°2'35.6"S, 77°52'39.8"W</named-content></named-content>, 3202 m, 31 Mar 2008, P.M. Peterson 21966, R.J. Soreng &amp; J. Montoya Quino (US, USM); <bold>Lima</bold>: Prov. Canta, 8 km SW of San Jose Canta towards Huamantango, <named-content xmlns:xlink="http://www.w3.org/1999/xlink" content-type="dwc:verbatimCoordinates" xlink:type="simple"><named-content content-type="geo-json" specific-use="{&#34;type&#34;:&#34;Point&#34;,&#34;coordinates&#34;:[-76.704528,-11.519444]}" id="NCID0EFPDM" xlink:type="simple">11°31'10"S, 76°42'16.3"W</named-content></named-content>, 2770 m, 28 Mar 2004, P.M. Peterson &amp; N. Refulio Rodríguez 17995 (US, USM); <bold>Piura</bold>: Prov. Huancabamba, La Beatita, S. Llatas Quiroz 1850, 1851 (CPUN); <bold>Puno</bold>: Prov. Sandia, Debajo de Cuyocuyo, R. Ferreyra &amp; A. Vera Beuner 16636 (USM).</p></tp:treatment-sec><tp:treatment-sec><!--Section generated to contain objects referenced in tp:taxon-treatment.--><fig id="F1" position="float" orientation="portrait"><label>Figure 1.</label><caption><p><bold>A, B</bold> Maximum-likelihood tree inferred from combined plastid (<italic>ndhA</italic> intron, <italic>rps16-trnK, rps16</italic> intron, <italic>rps3</italic>, and <italic>rpl32-trnL</italic>) and ITS sequences. Thick branches indicate posterior probabilities of 0.95−1; species in red occur in South America; scale bar = 2%.</p></caption><graphic xmlns:xlink="http://www.w3.org/1999/xlink" xlink:href="phytokeys-114-123-g001.jpg" position="float" orientation="portrait" xlink:type="simple" id="oo_254042.jpg"/></fig></tp:treatment-sec><ref-list><ref id="B7"><mixed-citation xmlns:xlink="http://www.w3.org/1999/xlink" xlink:type="simple"><person-group><name name-style="western"><surname>Giraldo-Cañas</surname><given-names>D</given-names></name><name name-style="western"><surname>Peterson</surname><given-names>P</given-names></name></person-group> (<year>2009</year>) <article-title>El género <italic><tp:taxon-name><tp:taxon-name-part taxon-name-part-type="genus">Muhlenbergia</tp:taxon-name-part></tp:taxon-name></italic> (<tp:taxon-name><tp:taxon-name-part taxon-name-part-type="family">Poaceae</tp:taxon-name-part></tp:taxon-name>: <tp:taxon-name><tp:taxon-name-part taxon-name-part-type="subfamily">Chloridoideae</tp:taxon-name-part></tp:taxon-name>: <tp:taxon-name><tp:taxon-name-part taxon-name-part-type="tribe">Cynodonteae</tp:taxon-name-part></tp:taxon-name>: <tp:taxon-name><tp:taxon-name-part taxon-name-part-type="subtribe">Muhlenbergiinae</tp:taxon-name-part></tp:taxon-name>) en Colombia.</article-title><source>Caldasia</source><volume>31</volume>: <fpage>269</fpage>–<lpage>302</lpage>.</mixed-citation></ref><ref id="B59"><mixed-citation xmlns:xlink="http://www.w3.org/1999/xlink" xlink:type="simple"><person-group><name name-style="western"><surname>Tovar</surname><given-names>Ó</given-names></name></person-group> (<year>1993</year>) <article-title>Las Gramíneas (<tp:taxon-name><tp:taxon-name-part taxon-name-part-type="family">Poaceae</tp:taxon-name-part></tp:taxon-name>) del Perú.</article-title><source>Ruizia</source><volume>13</volume>: <fpage>1</fpage>–<lpage>480</lpage>.</mixed-citation></ref><ref id="B1"><mixed-citation xmlns:xlink="http://www.w3.org/1999/xlink" xlink:type="simple"><person-group><name name-style="western"><surname>Beetle</surname><given-names>AA</given-names></name></person-group> (<year>1948</year>) <article-title>The genus <italic><tp:taxon-name><tp:taxon-name-part taxon-name-part-type="genus">Aegopogon</tp:taxon-name-part></tp:taxon-name></italic> Humb. &amp; Bonpl. University of Wyoming Publications (Laramie, Wyo.</article-title><source>)</source><volume>13</volume>: <fpage>17</fpage>–<lpage>23</lpage>.</mixed-citation></ref></ref-list></tp:taxon-treatment>
