# Supplementary material for: Revision of Muhlenbergia (Poaceae, Chloridoideae, Cynodonteae, Muhlenbergiinae) in Peru: classification, phylogeny, and a new species, M.romaschenkoi
Source: PhytoKeys. 2018 Dec 31;(114):123–206. doi: 10.3897/phytokeys.114.28799 (PMC6323114; doi:10.3897/phytokeys.114.28799)
Supplement: XML Treatment for Muhlenbergia caxamarcensis [file phytokeys.114.28799-treatment4.xml]

<!DOCTYPE tp:taxon-treatment
  PUBLIC "-//TaxonX//DTD Taxonomic Treatment Publishing DTD v0 20100105//EN" "tax-treatment-NSO.dtd">
<tp:taxon-treatment xmlns:tp="http://www.plazi.org/taxpub"><tp:treatment-meta><kwd-group><label>Taxon classification</label><kwd><named-content xmlns:xlink="http://www.w3.org/1999/xlink" content-type="kingdom">Plantae</named-content></kwd><kwd><named-content xmlns:xlink="http://www.w3.org/1999/xlink" content-type="order">Poales</named-content></kwd><kwd><named-content xmlns:xlink="http://www.w3.org/1999/xlink" content-type="family">Poaceae</named-content></kwd></kwd-group><mixed-citation publication-type="journal"><person-group><name><surname>Peterson</surname><given-names>Paul M.</given-names></name><name><surname>Vega</surname><given-names>Isidoro Sánchez</given-names></name><name><surname>Romaschenko</surname><given-names>Konstantin</given-names></name><name><surname>Giraldo-Cañas</surname><given-names>Diego</given-names></name><name><surname>Rodriguez</surname><given-names>Nancy F. Refulio</given-names></name></person-group><article-title>Revision of <italic><tp:taxon-name><tp:taxon-name-part taxon-name-part-type="genus" reg="Muhlenbergia">Muhlenbergia</tp:taxon-name-part></tp:taxon-name></italic> (<tp:taxon-name><tp:taxon-name-part taxon-name-part-type="family">Poaceae</tp:taxon-name-part></tp:taxon-name>, <tp:taxon-name><tp:taxon-name-part taxon-name-part-type="subfamily">Chloridoideae</tp:taxon-name-part></tp:taxon-name>, <tp:taxon-name><tp:taxon-name-part taxon-name-part-type="tribe">Cynodonteae</tp:taxon-name-part></tp:taxon-name>, <tp:taxon-name><tp:taxon-name-part taxon-name-part-type="subtribe">Muhlenbergiinae</tp:taxon-name-part></tp:taxon-name>) in Peru: classification, phylogeny, and a new species, <italic><tp:taxon-name><tp:taxon-name-part taxon-name-part-type="genus" reg="Muhlenbergia">M.</tp:taxon-name-part><tp:taxon-name-part taxon-name-part-type="species" reg="romaschenkoi">romaschenkoi</tp:taxon-name-part></tp:taxon-name></italic></article-title><source>PhytoKeys</source><day>31</day><month>12</month><year>2018</year><volume>2018</volume><issue>114</issue><fpage>123</fpage><lpage>206</lpage><pub-id pub-id-type="doi">10.3897/phytokeys.114.28799</pub-id></mixed-citation></tp:treatment-meta><tp:nomenclature><label>3.</label><tp:taxon-name>
              <tp:taxon-name-part taxon-name-part-type="genus" reg="Muhlenbergia">Muhlenbergia</tp:taxon-name-part>
              <tp:taxon-name-part taxon-name-part-type="species" reg="caxamarcensis">caxamarcensis</tp:taxon-name-part>
            </tp:taxon-name><tp:taxon-authority>Lægaard &amp; Sánchez Vega, Nordic J. Bot. 10:437. 1990.</tp:taxon-authority><xref ref-type="fig" rid="F5">Fig. 4A−C</xref></tp:nomenclature><tp:treatment-sec sec-type="material" id="SECID0EXQDM"><title>Type.</title><p>Peru, Cajamarca, Micuypampa, 62 km from Cajamarca towards Celendín, 3600 m, 26 Mar 1988, <italic>S.A. Renvoize &amp; S. Lægaard 4962</italic> (holotype: CPUN!; isotypes: AAU!, K!, MO-3712393!, US-3185350!).</p></tp:treatment-sec><tp:treatment-sec sec-type="description" id="SECID0E6QDM"><title>Description.</title><p>Loosely caespitose <italic>perennials</italic>. <italic>Culms</italic> 8−12 cm tall, 0.2−0.4 mm diameter just below the panicle, erect to decumbent near base, slender, scaberulous to glabrous, profusely branched below; <italic>lower internodes</italic> 5−10 mm long with repeated intravaginal branching. <italic>Leaf sheaths</italic> 4−27 mm long, glabrous, generally longer than the internodes, rounded near base; <italic>ligules</italic> (1.5−) 1.8−2.5 mm long, hyaline, often lacerate, margins decurrent, apex obtuse; <italic>blades</italic> 0.5−1.5 cm long, 0.6−1.2 mm wide, flat or folded, prominently veined, sometimes conspicuously crystalline or spiculate on both surfaces, otherwise glabrous below, sparsely scaberulous above and along margins, tapering to a boat shaped tip. <italic>Panicles</italic> (1.0−)1.5−4.0 cm long, 1−3 mm wide, exserted or included in the uppermost sheath, loosely contracted, narrow; <italic>primary branches</italic> 0.5−2 cm long, appressed to the culm axis, one per node.<italic>pedicels</italic> 1−5 mm long, stiff, densely scabrous, spiculate, erect; <italic>nodes</italic> 4−6 per inflorescence. <italic>Spikelets</italic> 2.4−2.8 mm long (excluding the mucro or awn), plumbeous to reddish-purple; <italic>glumes</italic> 1.2−1.6 mm long, shorter than the floret, subequal to equal, 1-nerved, glabrous, often reddish-purple near apex and greenish-grey below, apex obtuse; <italic>lemmas</italic> 2.4−2.8 mm long, lanceolate, keeled, prominently 3-nerved, dark reddish-purple to plumbeous above greenish-grey below, sericeous, lower ½ to ¾ with scattered appressed hairs, the hairs 0.3−0.5 mm long, apex acuminate, mucronate or short-awned, the awn up to 1.5 mm long, scabrous; <italic>paleas</italic> 2.4−2.6 mm long, as long as the lemma, lanceolate, hairy between the nerves; <italic>anthers</italic> 1−1.3 mm long, purple or yellow. <italic>Caryopses</italic> 0.9−1.1 mm long, elliptic to fusiform, terete, yellowish-brown.</p><fig id="F5" position="float" orientation="portrait"><label>Figure 4.</label><caption><p><bold>A−C</bold><italic><tp:taxon-name><tp:taxon-name-part taxon-name-part-type="genus" reg="Muhlenbergia">Muhlenbergia</tp:taxon-name-part><tp:taxon-name-part taxon-name-part-type="species" reg="caxamarcensis">caxamarcensis</tp:taxon-name-part></tp:taxon-name></italic> Lægaard &amp; Sánchez Vega <bold>A</bold> habit <bold>B</bold> panicle branch <bold>C</bold> floret <bold>D−G</bold><italic><tp:taxon-name><tp:taxon-name-part taxon-name-part-type="genus" reg="Muhlenbergia">Muhlenbergia</tp:taxon-name-part><tp:taxon-name-part taxon-name-part-type="species" reg="ciliata">ciliata</tp:taxon-name-part></tp:taxon-name></italic> (Kunth) Trin <bold>D</bold> habit <bold>E</bold> ligule <bold>F</bold> glumes <bold>G</bold> floret. Drawings <bold>A−C</bold> from <xref ref-type="bibr" rid="B18">Lægaard and Sánchez Vega (1990)</xref> from holotype collection (<italic>S.A. Renvoize &amp; S. Lægaard 4962</italic>) <bold>D−G</bold> from <xref ref-type="bibr" rid="B25">Peterson and Annable (1991)</xref> drawn from <italic>P.M. Peterson &amp; C.R. Annable 4541</italic> (WS).</p></caption><graphic xmlns:xlink="http://www.w3.org/1999/xlink" xlink:href="phytokeys-114-123-g004.jpg" position="float" orientation="portrait" xlink:type="simple" id="oo_254045.jpg"/></fig></tp:treatment-sec><tp:treatment-sec sec-type="distribution" id="SECID0EKUDM"><title>Distribution.</title><p>This species is endemic to Peru, known only from Cajamarca and La Libertad departments.</p></tp:treatment-sec><tp:treatment-sec sec-type="ecology" id="SECID0EPUDM"><title>Ecology.</title><p><italic><tp:taxon-name><tp:taxon-name-part taxon-name-part-type="genus" reg="Muhlenbergia">Muhlenbergia</tp:taxon-name-part><tp:taxon-name-part taxon-name-part-type="species" reg="caxamarcensis">caxamarcensis</tp:taxon-name-part></tp:taxon-name></italic> occurs on shallow soils on rock shelves and rocky outcrops often of calcareous origins, mud flats, open grassy meadows and slopes associated with <italic><tp:taxon-name><tp:taxon-name-part taxon-name-part-type="genus" reg="Festuca">Festuca</tp:taxon-name-part></tp:taxon-name>, <tp:taxon-name><tp:taxon-name-part taxon-name-part-type="genus" reg="Carex">Carex</tp:taxon-name-part></tp:taxon-name>, <tp:taxon-name><tp:taxon-name-part taxon-name-part-type="genus" reg="Calamagrostis">Calamagrostis</tp:taxon-name-part></tp:taxon-name></italic> (probably better treated as <italic><tp:taxon-name><tp:taxon-name-part taxon-name-part-type="genus" reg="Cinnagrostis">Cinnagrostis</tp:taxon-name-part></tp:taxon-name></italic> Griseb. but combinations are not yet made; <xref ref-type="bibr" rid="B53">Saarela et al. 2017</xref>, <xref ref-type="bibr" rid="B56">Soreng et al. 2017</xref>), <italic><tp:taxon-name><tp:taxon-name-part taxon-name-part-type="genus" reg="Polylepis">Polylepis</tp:taxon-name-part></tp:taxon-name></italic>, <italic><tp:taxon-name><tp:taxon-name-part taxon-name-part-type="genus" reg="Muhlenbergia">Muhlenbergia</tp:taxon-name-part><tp:taxon-name-part taxon-name-part-type="species" reg="ligularis">ligularis</tp:taxon-name-part></tp:taxon-name></italic>, <italic><tp:taxon-name><tp:taxon-name-part taxon-name-part-type="genus" reg="Muhlenbergia">M.</tp:taxon-name-part><tp:taxon-name-part taxon-name-part-type="species" reg="peruviana">peruviana</tp:taxon-name-part></tp:taxon-name></italic> and <italic><tp:taxon-name><tp:taxon-name-part taxon-name-part-type="genus" reg="Muhlenbergia">M.</tp:taxon-name-part><tp:taxon-name-part taxon-name-part-type="species" reg="cenchroides">cenchroides</tp:taxon-name-part></tp:taxon-name></italic>; 3000−3600 m. Flowering March through May.</p></tp:treatment-sec><tp:treatment-sec sec-type="comments" id="SECID0EKXDM"><title>Comments.</title><p><italic><tp:taxon-name><tp:taxon-name-part taxon-name-part-type="genus" reg="Muhlenbergia">Muhlenbergia</tp:taxon-name-part><tp:taxon-name-part taxon-name-part-type="species" reg="caxamarcensis">caxamarcensis</tp:taxon-name-part></tp:taxon-name></italic> is morphologically similar to <italic><tp:taxon-name><tp:taxon-name-part taxon-name-part-type="genus" reg="Muhlenbergia">M.</tp:taxon-name-part><tp:taxon-name-part taxon-name-part-type="species" reg="ligularis">ligularis</tp:taxon-name-part></tp:taxon-name></italic> and <italic><tp:taxon-name><tp:taxon-name-part taxon-name-part-type="genus" reg="Muhlenbergia">M.</tp:taxon-name-part><tp:taxon-name-part taxon-name-part-type="species" reg="fastigiata">fastigiata</tp:taxon-name-part></tp:taxon-name></italic> and can be separated from both of these species in possessing sericeous florets (lemma and palea) with hairs readily visible under 10× magnification.</p><p><italic><tp:taxon-name><tp:taxon-name-part taxon-name-part-type="genus" reg="Muhlenbergia">Muhlenbergia</tp:taxon-name-part><tp:taxon-name-part taxon-name-part-type="species" reg="caxamarcensis">caxamarcensis</tp:taxon-name-part></tp:taxon-name></italic> is a member of <tp:taxon-name><tp:taxon-name-part taxon-name-part-type="genus" reg="Muhlenbergia">M.</tp:taxon-name-part><tp:taxon-name-part taxon-name-part-type="infraspecific-rank">subg.</tp:taxon-name-part><tp:taxon-name-part taxon-name-part-type="subgenus" reg="Bealia">Bealia</tp:taxon-name-part></tp:taxon-name> and is sister to the North American <italic><tp:taxon-name><tp:taxon-name-part taxon-name-part-type="genus" reg="Muhlenbergia">M.</tp:taxon-name-part><tp:taxon-name-part taxon-name-part-type="species" reg="filiformis">filiformis</tp:taxon-name-part></tp:taxon-name></italic> (Thurb. ex S. Watson) Rydb.– <italic><tp:taxon-name><tp:taxon-name-part taxon-name-part-type="genus" reg="Muhlenbergia">M.</tp:taxon-name-part><tp:taxon-name-part taxon-name-part-type="species" reg="vaginata">vaginata</tp:taxon-name-part></tp:taxon-name></italic> Swallen pair (<xref ref-type="bibr" rid="B38">Peterson et al. 2010b</xref>). In our new analysis, <italic><tp:taxon-name><tp:taxon-name-part taxon-name-part-type="genus" reg="Muhlenbergia">M.</tp:taxon-name-part><tp:taxon-name-part taxon-name-part-type="species" reg="caxamarcensis">caxamarcensis</tp:taxon-name-part></tp:taxon-name></italic> appears to have evolved within <italic><tp:taxon-name><tp:taxon-name-part taxon-name-part-type="genus" reg="Muhlenbergia">M.</tp:taxon-name-part><tp:taxon-name-part taxon-name-part-type="species" reg="ligularis">ligularis</tp:taxon-name-part></tp:taxon-name></italic> (Fig. <xref ref-type="fig" rid="F1">1A</xref>, plastid only). However, the ITS marker clearly aligns <italic><tp:taxon-name><tp:taxon-name-part taxon-name-part-type="genus" reg="Muhlenbergia">M.</tp:taxon-name-part><tp:taxon-name-part taxon-name-part-type="species" reg="caxamarcensis">caxamarcensis</tp:taxon-name-part></tp:taxon-name></italic> with a single accession of <italic><tp:taxon-name><tp:taxon-name-part taxon-name-part-type="genus" reg="Muhlenbergia">M.</tp:taxon-name-part><tp:taxon-name-part taxon-name-part-type="species" reg="ligularis">ligularis</tp:taxon-name-part></tp:taxon-name></italic> (Fig. <xref ref-type="fig" rid="F1">1A</xref>). This pair is sister to <italic><tp:taxon-name><tp:taxon-name-part taxon-name-part-type="genus" reg="Muhlenbergia">M.</tp:taxon-name-part><tp:taxon-name-part taxon-name-part-type="species" reg="filiformis">filiformis</tp:taxon-name-part></tp:taxon-name></italic> and all three accessions are sister to <italic><tp:taxon-name><tp:taxon-name-part taxon-name-part-type="genus" reg="Muhlenbergia">M.</tp:taxon-name-part><tp:taxon-name-part taxon-name-part-type="species" reg="vaginata">vaginata</tp:taxon-name-part></tp:taxon-name></italic>. These results suggest multiple origins for <italic><tp:taxon-name><tp:taxon-name-part taxon-name-part-type="genus" reg="Muhlenbergia">M.</tp:taxon-name-part><tp:taxon-name-part taxon-name-part-type="species" reg="caxamarcensis">caxamarcensis</tp:taxon-name-part></tp:taxon-name></italic> from North and South American progenitors.</p></tp:treatment-sec><tp:treatment-sec sec-type="material" id="SECID0E13DM"><title>Specimens examined.</title><p>PERU. <bold>Cajamarca</bold>: Prov. Cajamarca, 16 km W of Cajamarca up road (Avenida Peru) towards Cumbemayo, 3440 m, 31 Mar 1997, P.M. Peterson &amp; N. Refulio Rodriguez 14010 (US, USM); 18 km W of Cajamarca up road (Avenida Peru) towards Cumbe Mayo, 3600 m, 31 Mar 1997, P.M. Peterson &amp; N. Refulio Rodriguez 14013 (US, USM); 29 km from Cajamarca on road to Celendín, S.A. Renvoize &amp; S. Lægaard 4974 (AAU, CPUN, K, US); Cumbe Mayo, I. Sánchez Vega &amp; W. Ruiz Vigo 598 (CPUN), I. Sánchez Vega 4690 (CPUN); Cumbe Mayo, W of Cajamarca, S.A. Renvoize 5000, 5004 &amp; 5005 S. Lægaard &amp; I. Sánchez Vega (AAU, CPUN, K, US); Micuypampa, 62 km from Cajamarca towards Celendín, S.A. Renvoize &amp; S. Lægaard 4961 (AAU, CPUN, K, US); Prov. San Miguel, 61 km N of Cajamarca on hwy 3N towards Bambamarca, 3640 m, 16 Mar 2000, P.M. Peterson &amp; N. Refulio Rodriguez 14916 (CPUN, US, USM); Cajamarca to Celendín, 3 km NE of Encañada, I. Sánchez Vega 2777, V. Torrel &amp; E. Medina (CPUN); S.A. Renvoize &amp; S. Lægaard 4849 (CPUN). <bold>La Libertad</bold>: Prov. Bolivar, 3 air km ESE of Longotea on road to Bolivar, 3202 m, 31 Mar 2008, P.M. Peterson 21965, R.J. Soreng &amp; J. Montoyo Quino (US, USM); Nevado Cajamarquilla, 3500 m, 9 Sep 1946, J. Infantes Vera 937 (MOL).</p><!--PageBreak--></tp:treatment-sec><tp:treatment-sec><!--Section generated to contain objects referenced in tp:taxon-treatment.--><fig id="F1" position="float" orientation="portrait"><label>Figure 1.</label><caption><p><bold>A, B</bold> Maximum-likelihood tree inferred from combined plastid (<italic>ndhA</italic> intron, <italic>rps16-trnK, rps16</italic> intron, <italic>rps3</italic>, and <italic>rpl32-trnL</italic>) and ITS sequences. Thick branches indicate posterior probabilities of 0.95−1; species in red occur in South America; scale bar = 2%.</p></caption><graphic xmlns:xlink="http://www.w3.org/1999/xlink" xlink:href="phytokeys-114-123-g001.jpg" position="float" orientation="portrait" xlink:type="simple" id="oo_254042.jpg"/></fig></tp:treatment-sec><ref-list><ref id="B18"><mixed-citation xmlns:xlink="http://www.w3.org/1999/xlink" xlink:type="simple"><person-group><name name-style="western"><surname>Lægaard</surname><given-names>S</given-names></name><name name-style="western"><surname>Sánchez Vega</surname><given-names>I</given-names></name></person-group> (<year>1990</year>) <article-title>Three new species of <italic><tp:taxon-name><tp:taxon-name-part taxon-name-part-type="genus">Muhlenbergia</tp:taxon-name-part></tp:taxon-name></italic> and <italic><tp:taxon-name><tp:taxon-name-part taxon-name-part-type="genus">Uniola</tp:taxon-name-part></tp:taxon-name></italic> (<tp:taxon-name><tp:taxon-name-part taxon-name-part-type="family">Poaceae</tp:taxon-name-part></tp:taxon-name>) from northern Peru.</article-title><source>Nordic Journal of Botany</source><volume>10</volume>(<issue>4</issue>): <fpage>437</fpage>–<lpage>441</lpage>. <ext-link xlink:type="simple" ext-link-type="doi" xlink:href="10.1111/j.1756-1051.1990.tb01786.x">https://doi.org/10.1111/j.1756-1051.1990.tb01786.x</ext-link></mixed-citation></ref><ref id="B25"><mixed-citation xmlns:xlink="http://www.w3.org/1999/xlink" xlink:type="simple"><person-group><name name-style="western"><surname>Peterson</surname><given-names>PM</given-names></name><name name-style="western"><surname>Annable</surname><given-names>CR</given-names></name></person-group> (<year>1991</year>) <article-title>Systematics of the annual species of <italic><tp:taxon-name><tp:taxon-name-part taxon-name-part-type="genus">Muhlenbergia</tp:taxon-name-part></tp:taxon-name></italic> (<tp:taxon-name><tp:taxon-name-part taxon-name-part-type="family">Poaceae</tp:taxon-name-part></tp:taxon-name>-<tp:taxon-name>Eragrostideae</tp:taxon-name>).</article-title><source>Systematic Botany Monographs</source><volume>31</volume>: <fpage>1</fpage>–<lpage>109</lpage>. <ext-link xlink:type="simple" ext-link-type="doi" xlink:href="10.2307/25027794">https://doi.org/10.2307/25027794</ext-link></mixed-citation></ref><ref id="B53"><mixed-citation xmlns:xlink="http://www.w3.org/1999/xlink" xlink:type="simple"><person-group><name name-style="western"><surname>Saarela</surname><given-names>JM</given-names></name><name name-style="western"><surname>Bull</surname><given-names>RD</given-names></name><name name-style="western"><surname>Paradis</surname><given-names>MJ</given-names></name><name name-style="western"><surname>Ebata</surname><given-names>SN</given-names></name><name name-style="western"><surname>Peterson</surname><given-names>PM</given-names></name><name name-style="western"><surname>Soreng</surname><given-names>RJ</given-names></name><name name-style="western"><surname>Paszko</surname><given-names>B</given-names></name></person-group> (<year>2017</year>) <article-title>Molecular phylogenetics of cool-season grasses in the subtribes <tp:taxon-name><tp:taxon-name-part taxon-name-part-type="subtribe">Agrostidinae</tp:taxon-name-part></tp:taxon-name>, <tp:taxon-name><tp:taxon-name-part taxon-name-part-type="subtribe">Anthoxanthinae</tp:taxon-name-part></tp:taxon-name>, <tp:taxon-name><tp:taxon-name-part taxon-name-part-type="subtribe">Aveninae</tp:taxon-name-part></tp:taxon-name>, <tp:taxon-name><tp:taxon-name-part taxon-name-part-type="subtribe">Brizinae</tp:taxon-name-part></tp:taxon-name>, <tp:taxon-name><tp:taxon-name-part taxon-name-part-type="subtribe">Calothecinae</tp:taxon-name-part></tp:taxon-name>, <tp:taxon-name><tp:taxon-name-part taxon-name-part-type="subtribe">Koeleriinae</tp:taxon-name-part></tp:taxon-name> and <tp:taxon-name><tp:taxon-name-part taxon-name-part-type="subtribe">Phalaridinae</tp:taxon-name-part></tp:taxon-name> (<tp:taxon-name><tp:taxon-name-part taxon-name-part-type="family">Poaceae</tp:taxon-name-part></tp:taxon-name>, <tp:taxon-name><tp:taxon-name-part taxon-name-part-type="subfamily">Pooideae</tp:taxon-name-part></tp:taxon-name>, <tp:taxon-name><tp:taxon-name-part taxon-name-part-type="tribe">Poeae</tp:taxon-name-part></tp:taxon-name>, <tp:taxon-name><tp:taxon-name-part taxon-name-part-type="tribe">Poeae</tp:taxon-name-part></tp:taxon-name> chloroplast group I).</article-title><source>PhytoKeys</source><volume>87</volume>: <fpage>1</fpage>–<lpage>139</lpage>. <ext-link xlink:type="simple" ext-link-type="doi" xlink:href="10.3897/phytokeys.87.12774">https://doi.org/10.3897/phytokeys.87.12774</ext-link></mixed-citation></ref><ref id="B56"><mixed-citation xmlns:xlink="http://www.w3.org/1999/xlink" xlink:type="simple"><person-group><name name-style="western"><surname>Soreng</surname><given-names>RJ</given-names></name><name name-style="western"><surname>Peterson</surname><given-names>PM</given-names></name><name name-style="western"><surname>Romaschenko</surname><given-names>K</given-names></name><name name-style="western"><surname>Davidse</surname><given-names>G</given-names></name><name name-style="western"><surname>Teisher</surname><given-names>JK</given-names></name><name name-style="western"><surname>Clark</surname><given-names>LG</given-names></name><name name-style="western"><surname>Barberá</surname><given-names>P</given-names></name><name name-style="western"><surname>Gillespie</surname><given-names>LJ</given-names></name><name name-style="western"><surname>Zuloaga</surname><given-names>FO</given-names></name></person-group> (<year>2017</year>) <article-title>A worldwide phylogenetic classification of the <tp:taxon-name><tp:taxon-name-part taxon-name-part-type="family">Poaceae</tp:taxon-name-part></tp:taxon-name> (<tp:taxon-name><tp:taxon-name-part taxon-name-part-type="family">Gramineae</tp:taxon-name-part></tp:taxon-name>) II: An update and a comparison of two 2015 classifications.</article-title><source>Journal of Systematics and Evolution</source><volume>55</volume>(<issue>4</issue>): <fpage>259</fpage>–<lpage>290</lpage>. <ext-link xlink:type="simple" ext-link-type="doi" xlink:href="10.1111/jse.12262">https://doi.org/10.1111/jse.12262</ext-link></mixed-citation></ref><ref id="B38"><mixed-citation xmlns:xlink="http://www.w3.org/1999/xlink" xlink:type="simple"><person-group><name name-style="western"><surname>Peterson</surname><given-names>PM</given-names></name><name name-style="western"><surname>Romaschenko</surname><given-names>K</given-names></name><name name-style="western"><surname>Johnson</surname><given-names>G</given-names></name></person-group> (<year>2010b</year>) <article-title>A phylogeny and classification of the <tp:taxon-name><tp:taxon-name-part taxon-name-part-type="subtribe">Muhlenbergiinae</tp:taxon-name-part></tp:taxon-name> (<tp:taxon-name><tp:taxon-name-part taxon-name-part-type="family">Poaceae</tp:taxon-name-part></tp:taxon-name>: <tp:taxon-name><tp:taxon-name-part taxon-name-part-type="subfamily">Chloridoideae</tp:taxon-name-part></tp:taxon-name>: <tp:taxon-name><tp:taxon-name-part taxon-name-part-type="tribe">Cynodonteae</tp:taxon-name-part></tp:taxon-name>) based on plastid and nuclear DNA sequences.</article-title><source>American Journal of Botany</source><volume>97</volume>(<issue>9</issue>): <fpage>1532</fpage>–<lpage>1554</lpage>. <ext-link xlink:type="simple" ext-link-type="doi" xlink:href="10.3732/ajb.0900359">https://doi.org/10.3732/ajb.0900359</ext-link></mixed-citation></ref></ref-list></tp:taxon-treatment>
