# Supplementary material for: Revision of Muhlenbergia (Poaceae, Chloridoideae, Cynodonteae, Muhlenbergiinae) in Peru: classification, phylogeny, and a new species, M.romaschenkoi
Source: PhytoKeys. 2018 Dec 31;(114):123–206. doi: 10.3897/phytokeys.114.28799 (PMC6323114; doi:10.3897/phytokeys.114.28799)
Supplement: XML Treatment for Muhlenbergia cenchroides [file phytokeys.114.28799-treatment5.xml]

<!DOCTYPE tp:taxon-treatment
  PUBLIC "-//TaxonX//DTD Taxonomic Treatment Publishing DTD v0 20100105//EN" "tax-treatment-NSO.dtd">
<tp:taxon-treatment xmlns:tp="http://www.plazi.org/taxpub"><tp:treatment-meta><kwd-group><label>Taxon classification</label><kwd><named-content xmlns:xlink="http://www.w3.org/1999/xlink" content-type="kingdom">Plantae</named-content></kwd><kwd><named-content xmlns:xlink="http://www.w3.org/1999/xlink" content-type="order">Poales</named-content></kwd><kwd><named-content xmlns:xlink="http://www.w3.org/1999/xlink" content-type="family">Poaceae</named-content></kwd></kwd-group><mixed-citation publication-type="journal"><person-group><name><surname>Peterson</surname><given-names>Paul M.</given-names></name><name><surname>Vega</surname><given-names>Isidoro Sánchez</given-names></name><name><surname>Romaschenko</surname><given-names>Konstantin</given-names></name><name><surname>Giraldo-Cañas</surname><given-names>Diego</given-names></name><name><surname>Rodriguez</surname><given-names>Nancy F. Refulio</given-names></name></person-group><article-title>Revision of <italic><tp:taxon-name><tp:taxon-name-part taxon-name-part-type="genus" reg="Muhlenbergia">Muhlenbergia</tp:taxon-name-part></tp:taxon-name></italic> (<tp:taxon-name><tp:taxon-name-part taxon-name-part-type="family">Poaceae</tp:taxon-name-part></tp:taxon-name>, <tp:taxon-name><tp:taxon-name-part taxon-name-part-type="subfamily">Chloridoideae</tp:taxon-name-part></tp:taxon-name>, <tp:taxon-name><tp:taxon-name-part taxon-name-part-type="tribe">Cynodonteae</tp:taxon-name-part></tp:taxon-name>, <tp:taxon-name><tp:taxon-name-part taxon-name-part-type="subtribe">Muhlenbergiinae</tp:taxon-name-part></tp:taxon-name>) in Peru: classification, phylogeny, and a new species, <italic><tp:taxon-name><tp:taxon-name-part taxon-name-part-type="genus" reg="Muhlenbergia">M.</tp:taxon-name-part><tp:taxon-name-part taxon-name-part-type="species" reg="romaschenkoi">romaschenkoi</tp:taxon-name-part></tp:taxon-name></italic></article-title><source>PhytoKeys</source><day>31</day><month>12</month><year>2018</year><volume>2018</volume><issue>114</issue><fpage>123</fpage><lpage>206</lpage><pub-id pub-id-type="doi">10.3897/phytokeys.114.28799</pub-id></mixed-citation></tp:treatment-meta><tp:nomenclature><label>4.</label><tp:taxon-name>
              <tp:taxon-name-part taxon-name-part-type="genus" reg="Muhlenbergia">Muhlenbergia</tp:taxon-name-part>
              <tp:taxon-name-part taxon-name-part-type="species" reg="cenchroides">cenchroides</tp:taxon-name-part>
            </tp:taxon-name><tp:taxon-authority>(Humb. &amp; Bonpl. ex Willd.) P.M. Peterson, Caldasia 31(2): 280, f. 2 C–D. 2009.</tp:taxon-authority><xref ref-type="fig" rid="F4">Fig. 3C, D</xref><!--PageBreak--><!--PageBreak--><tp:nomenclature-citation-list><tp:nomenclature-citation><tp:taxon-name>
                  <tp:taxon-name-part taxon-name-part-type="genus" reg="Aegopogon">Aegopogon</tp:taxon-name-part>
                  <tp:taxon-name-part taxon-name-part-type="species" reg="cenchroides">cenchroides</tp:taxon-name-part>
                </tp:taxon-name><comment>Humb. &amp; Bonpl. ex Willd., Sp. Pl. 4(2):899. 1806. Type: Venezuela, Sucre, Cumaná, <italic>F.W.H.A. Humboldt &amp; A.J.A. Bonpland s.n.</italic> (holotype: B-W-01637-020 [image!]; isotypes: P!, US-75957 fragm. ex P!).</comment></tp:nomenclature-citation><tp:nomenclature-citation><tp:taxon-name>
                  <tp:taxon-name-part taxon-name-part-type="genus" reg="Aegopogon">Aegopogon</tp:taxon-name-part>
                  <tp:taxon-name-part taxon-name-part-type="species" reg="geminiflorus">geminiflorus</tp:taxon-name-part>
                </tp:taxon-name><comment>Kunth, Nov. Gen. Sp. (quarto ed.) 1:133, t. 43. 1815 (1816). <tp:taxon-name><tp:taxon-name-part taxon-name-part-type="genus" reg="Aegopogon">Aegopogon</tp:taxon-name-part><tp:taxon-name-part taxon-name-part-type="species" reg="cenchroides">cenchroides</tp:taxon-name-part><tp:taxon-name-part taxon-name-part-type="infraspecific-rank">var.</tp:taxon-name-part><tp:taxon-name-part taxon-name-part-type="variety" reg="geminiflorus">geminiflorus</tp:taxon-name-part></tp:taxon-name> (Kunth) Griseb., Abh. Königl. Ges. Wiss. Göttingen 24:301. 1879. Type: Venezuela, Amazonas, inter Cerro Duida et Rio Tamatama, juxta Esmeralda, May, F.W.H.A. <italic>Humboldt &amp; A.J.A. Bonpland s.n.</italic> (holotype: P; isotype: US-75956 fragm. ex P!).</comment></tp:nomenclature-citation><tp:nomenclature-citation><tp:taxon-name>
                  <tp:taxon-name-part taxon-name-part-type="genus" reg="Hymenothecium">Hymenothecium</tp:taxon-name-part>
                  <tp:taxon-name-part taxon-name-part-type="species" reg="quinquesetum">quinquesetum</tp:taxon-name-part>
                </tp:taxon-name><comment>Lag., Gen. Sp. Pl. 4. 1816. <tp:taxon-name><tp:taxon-name-part taxon-name-part-type="genus" reg="Aegopogon">Aegopogon</tp:taxon-name-part><tp:taxon-name-part taxon-name-part-type="species" reg="quinquesetus">quinquesetus</tp:taxon-name-part></tp:taxon-name> (Lag.) Roem. &amp; Schult., Syst. Veg. 1:805. 1817. Type: Mexico, México Iperio, <italic>Ludovicus Nee</italic> (holotype: MA; isotype: BAA-00002156 [image!]).</comment></tp:nomenclature-citation><tp:nomenclature-citation><tp:taxon-name>
                  <tp:taxon-name-part taxon-name-part-type="genus" reg="Hymenothecium">Hymenothecium</tp:taxon-name-part>
                  <tp:taxon-name-part taxon-name-part-type="species" reg="trisetum">trisetum</tp:taxon-name-part>
                </tp:taxon-name><comment>Lag., Gen. Sp. Pl. 4. 1816. <tp:taxon-name><tp:taxon-name-part taxon-name-part-type="genus" reg="Aegopogon">Aegopogon</tp:taxon-name-part><tp:taxon-name-part taxon-name-part-type="species" reg="trisetus">trisetus</tp:taxon-name-part></tp:taxon-name> (Lag.) Roem. &amp; Schult., Syst. Veg. 2:805. 1817. <tp:taxon-name><tp:taxon-name-part taxon-name-part-type="genus" reg="Aegopogon">Aegopogon</tp:taxon-name-part><tp:taxon-name-part taxon-name-part-type="species" reg="cenchroides">cenchroides</tp:taxon-name-part><tp:taxon-name-part taxon-name-part-type="infraspecific-rank">var.</tp:taxon-name-part><tp:taxon-name-part taxon-name-part-type="variety" reg="trisetus">trisetus</tp:taxon-name-part></tp:taxon-name> (Lag.) E. Fourn., Mexic. Pl. 2:72. 1886. Type: Mexico, México Imperio (holotype: MA; isotype: BAA-00002158 [image!]).</comment></tp:nomenclature-citation><tp:nomenclature-citation><tp:taxon-name>
                  <tp:taxon-name-part taxon-name-part-type="genus" reg="Aegopogon">Aegopogon</tp:taxon-name-part>
                  <tp:taxon-name-part taxon-name-part-type="species" reg="setifer">setifer</tp:taxon-name-part>
                </tp:taxon-name><comment>Nees, Linnaea 19(6):691. 1847. Type: Mexico, <italic>A. Aschenborn 132</italic> (holotype: B; isotypes: FR-0036375 [image!], FR-0036376 [image!], US-75953 fragm. ex B!).</comment></tp:nomenclature-citation><tp:nomenclature-citation><tp:taxon-name>
                  <tp:taxon-name-part taxon-name-part-type="genus" reg="Aegopogon">Aegopogon</tp:taxon-name-part>
                  <tp:taxon-name-part taxon-name-part-type="species" reg="cenchroides">cenchroides</tp:taxon-name-part>
                  <tp:taxon-name-part taxon-name-part-type="infraspecific-rank">var.</tp:taxon-name-part>
                  <tp:taxon-name-part taxon-name-part-type="variety" reg="multisetus">multisetus</tp:taxon-name-part>
                </tp:taxon-name><comment>E. Fourn., Mexic. Pl. 2: 72. 1886. Type: Mexico, Moran. in rupibus, 1840, <italic>H. Galeotti 5808</italic> (lectotoype: BR, designated by P.M. Peterson, Contr. U.S. Natl. Herb. 41: 10. 2001; isolectotypes: P!, US-75958 fragm. ex P!).</comment></tp:nomenclature-citation></tp:nomenclature-citation-list></tp:nomenclature><tp:treatment-sec sec-type="description" id="SECID0EGDEM"><title>Description.</title><p>Caespitose <italic>perennials</italic> often sprawling, occasionally with stolons. <italic>Culms</italic> (10–) 25–55 cm long, glabrous below the nodes; <italic>internodes</italic> glabrous. Leaf sheaths mostly 0.8–8 cm long, shorter than the internodes, glabrous; <italic>ligules</italic> 1–2 mm long, apex acute, lacerate; <italic>blades</italic> 1.5–6 cm long, 0.5–2 mm wide, flat, scaberulous above, smooth beneath. <italic>Panicles</italic> 2–8 cm long, 0.5–1.2 cm wide, open, loosely-flowered with recemosely arranged branches; <italic>primary branches</italic> 2–4 mm long, excluding the awns, one per node, often purplish. <italic><tp:taxon-name><tp:taxon-name-part taxon-name-part-type="genus" reg="Spikelet">Spikelet</tp:taxon-name-part></tp:taxon-name></italic> fasciles of three with one sessile or subsessile perfect spikelet and two short-pedicelled lateral spikelets staminate or sterile, the <italic>pedicels</italic> less than 0.2–0.5 mm long and the other two spikelets short-pedicelled, the <italic>pedicels</italic> about 0.7–1.2 mm long; <italic>glumes</italic> (1−)1.5–2.8 mm long, oblong and wider distally, 1-veined, apex deeply notched, awned, the awns 2–4 mm long, lobes triangular, acute; <italic>lemmas</italic> 2.5–3 mm long, fusiform, 3-awned, the central awns 5–13 mm long, lateral awns 2–3 mm long; <italic>paleas</italic> 2.5–3 mm long, puberulent, apex awned, the awns 1–2 mm long; <italic>anthers</italic> 1.6–1.8 mm long, yellowish to purplish. <italic>Caryopses</italic> 1−1.4 mm long, fusiform. 2<italic>n</italic> = 40, 60, 80.</p><fig id="F6" position="float" orientation="portrait"><label>Figure 5.</label><caption><p><bold>A−D</bold><italic><tp:taxon-name><tp:taxon-name-part taxon-name-part-type="genus" reg="Muhlenbergia">Muhlenbergia</tp:taxon-name-part><tp:taxon-name-part taxon-name-part-type="species" reg="coerulea">coerulea</tp:taxon-name-part></tp:taxon-name></italic> (Griseb.) Mez <bold>A</bold> habit <bold>B</bold> culm and panicle <bold>C</bold> ligule <bold>D</bold> spikelet <bold>E−K</bold><italic><tp:taxon-name><tp:taxon-name-part taxon-name-part-type="genus" reg="Muhlenbergia">Muhlenbergia</tp:taxon-name-part><tp:taxon-name-part taxon-name-part-type="species" reg="coerulea">coerulea</tp:taxon-name-part></tp:taxon-name></italic> (Griseb.) Mez × <italic><tp:taxon-name><tp:taxon-name-part taxon-name-part-type="genus" reg="Muhlenbergia">Muhlenbergia</tp:taxon-name-part><tp:taxon-name-part taxon-name-part-type="species" reg="rigida">rigida</tp:taxon-name-part></tp:taxon-name></italic> (Kunth) Kunth <bold>E</bold> culm and panicle <bold>F</bold> spikelet <bold>G</bold> floret <bold>H</bold> glumes <bold>I</bold> lemma <bold>J</bold> paleas, dorsal and ventral view <bold>K</bold> lodicules, stamens, and pistil. <bold>A−D</bold> drawn from <italic>P.M. Peterson, R.J. Soreng &amp; J. Montoya Quino 21957</italic> (US) <bold>E−K</bold> drawn <italic>from P.M. Peterson &amp; N. Refulio Rodriguez 14860</italic> (US).</p></caption><graphic xmlns:xlink="http://www.w3.org/1999/xlink" xlink:href="phytokeys-114-123-g005.jpg" position="float" orientation="portrait" xlink:type="simple" id="oo_254046.jpg"/></fig></tp:treatment-sec><tp:treatment-sec sec-type="distribution" id="SECID0EBHEM"><title>Distribution.</title><p><italic><tp:taxon-name><tp:taxon-name-part taxon-name-part-type="genus" reg="Muhlenbergia">Muhlenbergia</tp:taxon-name-part><tp:taxon-name-part taxon-name-part-type="species" reg="cenchroides">cenchroides</tp:taxon-name-part></tp:taxon-name></italic> ranges from throughout México, Central America to South America in Bolivia, Brazil, Colombia, Ecuador, Peru, Guyana and Venezuela.</p><!--PageBreak--></tp:treatment-sec><tp:treatment-sec sec-type="ecology" id="SECID0ETHEM"><title>Ecology.</title><p><italic><tp:taxon-name><tp:taxon-name-part taxon-name-part-type="genus" reg="Muhlenbergia">Muhlenbergia</tp:taxon-name-part><tp:taxon-name-part taxon-name-part-type="species" reg="cenchroides">cenchroides</tp:taxon-name-part></tp:taxon-name></italic> occurs on rocky slopes, canyons, cliffs, roadcuts, arroyos, seeps and meadows associated <italic><tp:taxon-name><tp:taxon-name-part taxon-name-part-type="genus" reg="Baccharis">Baccharis</tp:taxon-name-part></tp:taxon-name></italic> spp., <italic><tp:taxon-name><tp:taxon-name-part taxon-name-part-type="genus" reg="Festuca">Festuca</tp:taxon-name-part><tp:taxon-name-part taxon-name-part-type="species" reg="myuros">myuros</tp:taxon-name-part></tp:taxon-name></italic>, <italic><tp:taxon-name><tp:taxon-name-part taxon-name-part-type="genus" reg="Alnus">Alnus</tp:taxon-name-part></tp:taxon-name></italic>, <italic><tp:taxon-name><tp:taxon-name-part taxon-name-part-type="genus" reg="Polylepis">Polylepis</tp:taxon-name-part></tp:taxon-name></italic>, <italic><tp:taxon-name><tp:taxon-name-part taxon-name-part-type="genus" reg="Fucaria">Fucaria</tp:taxon-name-part></tp:taxon-name></italic>, <italic><tp:taxon-name><tp:taxon-name-part taxon-name-part-type="genus" reg="Salvia">Salvia</tp:taxon-name-part></tp:taxon-name></italic> spp., <italic><tp:taxon-name><tp:taxon-name-part taxon-name-part-type="genus" reg="Urochloa">Urochloa</tp:taxon-name-part></tp:taxon-name>, <tp:taxon-name><tp:taxon-name-part taxon-name-part-type="genus" reg="Salvia">Salvia</tp:taxon-name-part></tp:taxon-name></italic> spp., <italic><tp:taxon-name><tp:taxon-name-part taxon-name-part-type="genus" reg="Calceolaria">Calceolaria</tp:taxon-name-part></tp:taxon-name></italic> spp., <italic><tp:taxon-name><tp:taxon-name-part taxon-name-part-type="genus" reg="Eupatorium">Eupatorium</tp:taxon-name-part></tp:taxon-name></italic>, <italic><tp:taxon-name><tp:taxon-name-part taxon-name-part-type="genus" reg="Festuca">Festuca</tp:taxon-name-part></tp:taxon-name></italic>, <italic><tp:taxon-name><tp:taxon-name-part taxon-name-part-type="genus" reg="Puya">Puya</tp:taxon-name-part></tp:taxon-name></italic>, <italic><tp:taxon-name><tp:taxon-name-part taxon-name-part-type="genus" reg="Rubus">Rubus</tp:taxon-name-part></tp:taxon-name></italic>, <italic><tp:taxon-name><tp:taxon-name-part taxon-name-part-type="genus" reg="Schizachyrium">Schizachyrium</tp:taxon-name-part></tp:taxon-name></italic>, <italic><tp:taxon-name><tp:taxon-name-part taxon-name-part-type="genus" reg="Cenchrus">Cenchrus</tp:taxon-name-part><tp:taxon-name-part taxon-name-part-type="species" reg="clandestinus">clandestinus</tp:taxon-name-part></tp:taxon-name></italic>, <italic><tp:taxon-name><tp:taxon-name-part taxon-name-part-type="genus" reg="Calamagrostis">Calamagrostis</tp:taxon-name-part></tp:taxon-name></italic> spp., <italic><tp:taxon-name><tp:taxon-name-part taxon-name-part-type="genus" reg="Muhlenbergia">Muhlenbergia</tp:taxon-name-part></tp:taxon-name></italic> spp., <italic><tp:taxon-name><tp:taxon-name-part taxon-name-part-type="genus" reg="Hyptis">Hyptis</tp:taxon-name-part></tp:taxon-name></italic>, <italic><tp:taxon-name><tp:taxon-name-part taxon-name-part-type="genus" reg="Oxalis">Oxalis</tp:taxon-name-part></tp:taxon-name></italic>, <italic><tp:taxon-name><tp:taxon-name-part taxon-name-part-type="genus" reg="Aristida">Aristida</tp:taxon-name-part></tp:taxon-name>, <tp:taxon-name><tp:taxon-name-part taxon-name-part-type="genus" reg="Begonia">Begonia</tp:taxon-name-part></tp:taxon-name></italic>, <italic>Adiantum, <tp:taxon-name><tp:taxon-name-part taxon-name-part-type="genus" reg="Bidens">Bidens</tp:taxon-name-part></tp:taxon-name>, <tp:taxon-name><tp:taxon-name-part taxon-name-part-type="genus" reg="Lepechinia">Lepechinia</tp:taxon-name-part></tp:taxon-name>, <tp:taxon-name><tp:taxon-name-part taxon-name-part-type="genus" reg="Oreocallis">Oreocallis</tp:taxon-name-part><tp:taxon-name-part taxon-name-part-type="species" reg="grandiflora">grandiflora</tp:taxon-name-part></tp:taxon-name></italic> (Lam.) R. Br., <italic><tp:taxon-name><tp:taxon-name-part taxon-name-part-type="genus" reg="Desmodium">Desmodium</tp:taxon-name-part></tp:taxon-name></italic>, <italic><tp:taxon-name><tp:taxon-name-part taxon-name-part-type="genus" reg="Cortaderia">Cortaderia</tp:taxon-name-part><tp:taxon-name-part taxon-name-part-type="species" reg="bifida">bifida</tp:taxon-name-part></tp:taxon-name></italic> Pilg., <italic><tp:taxon-name><tp:taxon-name-part taxon-name-part-type="genus" reg="Cortaderia">Cortaderia</tp:taxon-name-part><tp:taxon-name-part taxon-name-part-type="species" reg="jubata">jubata</tp:taxon-name-part></tp:taxon-name></italic> (Lemoine ex Carriere) Stapf, <italic><tp:taxon-name><tp:taxon-name-part taxon-name-part-type="genus" reg="Sporobolus">Sporobolus</tp:taxon-name-part></tp:taxon-name></italic>, <italic><tp:taxon-name><tp:taxon-name-part taxon-name-part-type="genus" reg="Monnina">Monnina</tp:taxon-name-part></tp:taxon-name></italic>, <italic><tp:taxon-name><tp:taxon-name-part taxon-name-part-type="genus" reg="Carex">Carex</tp:taxon-name-part></tp:taxon-name></italic>, <italic><tp:taxon-name><tp:taxon-name-part taxon-name-part-type="genus" reg="Cheilanthes">Cheilanthes</tp:taxon-name-part></tp:taxon-name></italic>, <italic><tp:taxon-name><tp:taxon-name-part taxon-name-part-type="genus" reg="Eragrostis">Eragrostis</tp:taxon-name-part></tp:taxon-name></italic>, <italic><tp:taxon-name><tp:taxon-name-part taxon-name-part-type="genus" reg="Lupinus">Lupinus</tp:taxon-name-part></tp:taxon-name></italic>, <italic><tp:taxon-name><tp:taxon-name-part taxon-name-part-type="genus" reg="Lycopodium">Lycopodium</tp:taxon-name-part></tp:taxon-name></italic>, <italic><tp:taxon-name><tp:taxon-name-part taxon-name-part-type="genus" reg="Jarava">Jarava</tp:taxon-name-part></tp:taxon-name></italic>, <italic><tp:taxon-name><tp:taxon-name-part taxon-name-part-type="genus" reg="Nassella">Nassella</tp:taxon-name-part></tp:taxon-name></italic>, <italic><tp:taxon-name><tp:taxon-name-part taxon-name-part-type="genus" reg="Werneria">Werneria</tp:taxon-name-part></tp:taxon-name></italic>, <italic><tp:taxon-name><tp:taxon-name-part taxon-name-part-type="genus" reg="Agave">Agave</tp:taxon-name-part></tp:taxon-name></italic>, <italic><tp:taxon-name><tp:taxon-name-part taxon-name-part-type="genus" reg="Eucalyptus">Eucalyptus</tp:taxon-name-part></tp:taxon-name></italic>, <italic><tp:taxon-name><tp:taxon-name-part taxon-name-part-type="genus" reg="Thalictrum">Thalictrum</tp:taxon-name-part></tp:taxon-name></italic> and <italic><tp:taxon-name><tp:taxon-name-part taxon-name-part-type="genus" reg="Chusquea">Chusquea</tp:taxon-name-part></tp:taxon-name></italic>; 1430–3850 m. Flowering December through September.</p></tp:treatment-sec><tp:treatment-sec sec-type="comments" id="SECID0EUREM"><title>Comments.</title><p><italic><tp:taxon-name><tp:taxon-name-part taxon-name-part-type="genus" reg="Muhlenbergia">Muhlenbergia</tp:taxon-name-part><tp:taxon-name-part taxon-name-part-type="species" reg="cenchroides">cenchroides</tp:taxon-name-part></tp:taxon-name></italic> can be separated from <italic><tp:taxon-name><tp:taxon-name-part taxon-name-part-type="genus" reg="Muhlenbergia">M.</tp:taxon-name-part><tp:taxon-name-part taxon-name-part-type="species" reg="bryophilus">bryophilus</tp:taxon-name-part></tp:taxon-name></italic> in having anthers 1.6−1.8 mm long, the perennial habit with (10–) 25–55 cm tall culms and sessile or inconspicuously pedicelled perfect spikelets usually associated with two staminate or sterile pedicelled spikelets (<xref ref-type="bibr" rid="B59">Tovar 1993</xref>; <xref ref-type="bibr" rid="B7">Giraldo-Cañas and Peterson 2009</xref>).</p><p><italic><tp:taxon-name><tp:taxon-name-part taxon-name-part-type="genus" reg="Muhlenbergia">Muhlenbergia</tp:taxon-name-part><tp:taxon-name-part taxon-name-part-type="species" reg="cenchroides">cenchroides</tp:taxon-name-part></tp:taxon-name></italic> lies in a clade with <italic><tp:taxon-name><tp:taxon-name-part taxon-name-part-type="genus" reg="Muhlenbergia">M.</tp:taxon-name-part><tp:taxon-name-part taxon-name-part-type="species" reg="tarahumara">tarahumara</tp:taxon-name-part></tp:taxon-name>, <tp:taxon-name><tp:taxon-name-part taxon-name-part-type="genus" reg="Muhlenbergia">M.</tp:taxon-name-part><tp:taxon-name-part taxon-name-part-type="species" reg="uniseta">uniseta</tp:taxon-name-part></tp:taxon-name></italic> and <italic><tp:taxon-name><tp:taxon-name-part taxon-name-part-type="genus" reg="Muhlenbergia">M.</tp:taxon-name-part><tp:taxon-name-part taxon-name-part-type="species" reg="bryophilus">bryophilus</tp:taxon-name-part></tp:taxon-name></italic> in <tp:taxon-name><tp:taxon-name-part taxon-name-part-type="genus" reg="Muhlenbergia">M.</tp:taxon-name-part><tp:taxon-name-part taxon-name-part-type="infraspecific-rank">subg.</tp:taxon-name-part><tp:taxon-name-part taxon-name-part-type="subgenus" reg="Muhlenbergia">Muhlenbergia</tp:taxon-name-part></tp:taxon-name> (Fig. <xref ref-type="fig" rid="F1">1B</xref>; <xref ref-type="bibr" rid="B38">Peterson et al. 2010b</xref>). The multiple sampled individuals of <italic><tp:taxon-name><tp:taxon-name-part taxon-name-part-type="genus" reg="Muhlenbergia">M.</tp:taxon-name-part><tp:taxon-name-part taxon-name-part-type="species" reg="cenchroides">cenchroides</tp:taxon-name-part></tp:taxon-name></italic> and <italic><tp:taxon-name><tp:taxon-name-part taxon-name-part-type="genus" reg="Muhlenbergia">M.</tp:taxon-name-part><tp:taxon-name-part taxon-name-part-type="species" reg="uniseta">uniseta</tp:taxon-name-part></tp:taxon-name></italic> in the current analyses do not resolve into reciprocally monophyletic lineages, but one sublineage, including accessions of each species, is strongly supported. This strongly suggests gene flow among individuals of these two species.</p></tp:treatment-sec><tp:treatment-sec sec-type="material" id="SECID0EQVEM"><title>Specimens examined.</title><p>Peru. <bold>Ancash</bold>: Prov. Bolognesi, Paramarca, cerros al E de Chiquián, 3680 m, 8 Apr 1952, E. Cerrate 1396 (MOL, USM); Prov. Carhuaz, Cordillera Negra, 22 km SW of Shupluy and Rio Santa, <named-content xmlns:xlink="http://www.w3.org/1999/xlink" content-type="dwc:verbatimCoordinates" xlink:type="simple"><named-content content-type="geo-json" specific-use="{&#34;type&#34;:&#34;Point&#34;,&#34;coordinates&#34;:[-77.744250,-9.288806]}" id="NCID0E2VEM" xlink:type="simple">9°17'19.7"S, 77°44'39.3"W</named-content></named-content>, 3770 m, 13 Mar 2008, P.M. Peterson 21652, R.J. Soreng, M.I. La Torre &amp; J.V. Rojas Fox (US, USM); Prov. Corongo, Cordillera Blanca, 3 km E of Yanac, <named-content xmlns:xlink="http://www.w3.org/1999/xlink" content-type="dwc:verbatimCoordinates" xlink:type="simple"><named-content content-type="geo-json" specific-use="{&#34;type&#34;:&#34;Point&#34;,&#34;coordinates&#34;:[-77.834667,-8.598778]}" id="NCID0EDWEM" xlink:type="simple">8°35'55.6"S, 77°50'4.8"W</named-content></named-content>, 2849 m, 18 Mar 2008, P.M. Peterson &amp; R.J. Soreng 21786 (US, USM); Prov. Corongo, Cordillera Blanca, E of Yungay, 3400 m, 5 Apr 1988, S.A. Renvoize &amp; S. Lægaard 5055 (CPUN, K); Prov. Huaraz, W side of Cordillera Blanca, S of Quebrada Ishinca, <named-content xmlns:xlink="http://www.w3.org/1999/xlink" content-type="dwc:verbatimCoordinates" xlink:type="simple"><named-content content-type="geo-json" specific-use="{&#34;type&#34;:&#34;Point&#34;,&#34;coordinates&#34;:[-77.546056,-9.415500]}" id="NCID0ELWEM" xlink:type="simple">9°24'55.8"S, 77°32'45.8"W</named-content></named-content>, 2885 m, 12 Mar 2008, P.M. Peterson 21614, R.J. Soreng, M.I. La Torre &amp; J.V. Rojas Fox (US, USM); Prov. Huaraz−Recuay border, W side of Rio Santa Canyon, 19 km S of Huaraz, <named-content xmlns:xlink="http://www.w3.org/1999/xlink" content-type="dwc:verbatimCoordinates" xlink:type="simple"><named-content content-type="geo-json" specific-use="{&#34;type&#34;:&#34;Point&#34;,&#34;coordinates&#34;:[-77.474917,-9.682806]}" id="NCID0ETWEM" xlink:type="simple">9°40'58.1"S, 77°28'29.7"W</named-content></named-content>, 3202 m, 11 Mar 2008, P.M. Peterson 21600, R.J. Soreng, M.I. La Torre &amp; J.V. Rojas Fox (US, USM); Prov Huaylas, Cordillera Blanca, encima de Caraz, 3200 m, A Weberbauer 3234 (MOL); Prov. Huaylas, Huata, M.I. La Torre 2793 (USM); Prov. Pallasca, 17 km N of Huandoval and 6 km S of Pallasca, 3360 m, 27 Mar 1997, P.M. Peterson &amp; N. Refulio Rodríguez 13927 (US, USM); 3.4 km N of Huandoval towards Huascaschuque, <named-content xmlns:xlink="http://www.w3.org/1999/xlink" content-type="dwc:verbatimCoordinates" xlink:type="simple"><named-content content-type="geo-json" specific-use="{&#34;type&#34;:&#34;Point&#34;,&#34;coordinates&#34;:[-77.969306,-8.316528]}" id="NCID0E2WEM" xlink:type="simple">8°18'59.5"S, 77°58'9.5"W</named-content></named-content>, 2949 m, 21 Mar 2008, P.M. Peterson &amp; R.J. Soreng 21817 (US, USM); Prov. Huari, near Laguna de Puruhay, M.I. La Torre 3692 (USM); San Marcos, A. Cano 13505 (USM); Huascarán National Park, Quebrada Rurichinchay, D. Smith 12659, A. Gonzales &amp; D. Maldonado (USM); Prov. Recuay, Cordillera Blanca, 16 km E of Catac on road towards Chavin de Huantar, 3630 m, 21 Mar 1997, P.M. Peterson &amp; N. Refulio Rodríguez 13833 (US, USM); Prov. Yungay, Cordillera Blanca, 20 km ENE of Yungay, <named-content xmlns:xlink="http://www.w3.org/1999/xlink" content-type="dwc:verbatimCoordinates" xlink:type="simple"><named-content content-type="geo-json" specific-use="{&#34;type&#34;:&#34;Point&#34;,&#34;coordinates&#34;:[-77.685611,-9.107278]}" id="NCID0EDXEM" xlink:type="simple">9°6'26.2"S, 77°41'8.2"W</named-content></named-content> 3247 m, 15 Mar 2008, P.M. Peterson 21712, R.J. Soreng, M.I. La Torre &amp; J.V. Rojas Fox (US, USM); <!--PageBreak-->Quebrada Llauganuco, 24 km ENE of Yungay, <named-content xmlns:xlink="http://www.w3.org/1999/xlink" content-type="dwc:verbatimCoordinates" xlink:type="simple"><named-content content-type="geo-json" specific-use="{&#34;type&#34;:&#34;Point&#34;,&#34;coordinates&#34;:[-77.672028,-9.096194]}" id="NCID0ENXEM" xlink:type="simple">9°5'46.3"S, 77°40'19.3"W</named-content></named-content>, 3309 m, 16 Mar 2008, P.M. Peterson 21739, R.J. Soreng, M.I. La Torre &amp; J.V. Rojas Fox (US, USM); Prov. Yungay, Huascarán National Park, Llanganuco sector, María Josefa trail between Chinancocha and Pucayacu, <named-content xmlns:xlink="http://www.w3.org/1999/xlink" content-type="dwc:verbatimCoordinates" xlink:type="simple"><named-content content-type="geo-json" specific-use="{&#34;type&#34;:&#34;Point&#34;,&#34;coordinates&#34;:[-77.650000,-9.083333]}" id="NCID0EVXEM" xlink:type="simple">77°39'W, 9°05'S</named-content></named-content>, 3700−3850 m, 7 May 1985, D.N. Smith 10512 (CPUN, MO). <bold>Ayacucho</bold>: Ayna, L. Aucasime 258 (USM); Seqseqa, L. Aucasime 81 (USM); Prov. Huanca Sancos, 27 km NW of Putajasa and 3 km S of Sacsamarca, <named-content xmlns:xlink="http://www.w3.org/1999/xlink" content-type="dwc:verbatimCoordinates" xlink:type="simple"><named-content content-type="geo-json" specific-use="{&#34;type&#34;:&#34;Point&#34;,&#34;coordinates&#34;:[-74.311528,-13.964194]}" id="NCID0E6XEM" xlink:type="simple">13°57'51.1"S, 74°18'41.5"W</named-content></named-content>, 3650 m, 25 Feb 2002, P.M. Peterson 16278, A. Cano, M. I. La Torre, A. Ramirez &amp; D. Susanibar Cruz (US, USM). <bold>Cajamarca</bold>: near Cajamarca, 2700 m, 11 Mar 1986, B, Becker &amp; F.M. Terrones H. 601 (LPB); Cajamarca to Celendín, 95 km from Cajamarca, above Quillimbas, 3000 m, 22 Mar 1988, S.A. Renvoize &amp; S. Lægaard 4868 (CPUN, K); Prov. Cajamarca, 16 km W of Central Plaza of Cajamarca up road towards Cumbemayo on Avenida Peru, 3440 m, 31 Mar 1997, P.M. Peterson &amp; N. Refulio Rodríguez 14012 (US, USM); Prov. Cajamarca, Dist. Baños del Inca, Tres Tingos, margen Oeste del río Chonta, 2900 m, 2 Mar 2002, I. Sánchez Vega 11261 (CPUN); Prov. Cajamarca, Cerro Huairapongo–Baños del Inca, 19 Nov 1965, I. Sánchez Vega 126 &amp; Julio Mercado (CPUN); Prov. Cajamarca, Fundo Aylambo, a 5 km antes de la ciudad, 8 May 1969, I. Sánchez Vega 385 &amp; W. Ruiz Vigo (CPUN); Prov. Cajamarca, cerca al Paso El Gavilán, 3100 m, 19 Apr 1975, I. Sánchez Vega 1407, P. Brandelard &amp; J. Sanabria (CPUN); Prov. Cajamarca, Laguna de Moyococha, 2550 m, 29 Aug 1965, I. Sánchez Vega 92 (CPUN); Prov. Cajamarca, Dist. San Juan, lugar Huacraruco, 2350 m, 19 Jun 1993, J. Cabanillas S. &amp; J. Guevara B. 615 (CPUN); Chotén, en el Arboretum de CICAFOR, a 4 km de la carretera Pacasmayo–Cajamarca, 2990 m, 23 May 1981, I. Sánchez Vega 2562, V. Torrel &amp; E. Medina (CPUN); Prov. Cajamarca, Dist. Cajamarca. Paso El Gavilán, 3100 m, 26 Jun 1966, I. Sánchez Vega 239 (CPUN); Prov. Cajamarca, ladera que converge al Valle Cajamarca, Lla Colpa, 2900 m, 22 Apr 1975, I. Sánchez Vega 1416, P. Brandelard, J, Sanabria &amp; W. Ruiz Vigo (CPUN); Prov. Cajamarca, Sais Atahualpa de Porcón, en el Arboretum de CICAFOR, 3400 m, 16 May 1981, I. Sánchez Vega 2512, V. Torrel P. &amp; E. Medina (CPUN); Prov. Cajamarca, Dist. Namora, Hacienda Polloquito, 3000 m, 6 May 1967, I. Sánchez Vega 321 (CPUN);12 km N of Cajamarca on road towards Bambamarca, 3020 m, 14 Mar 2000, P.M. Peterson &amp; N. Refulio Rodríguez 14855 (CPUN, US, USM); S of Paso El Gavelan, 10 air km S of Cajamarca, <named-content xmlns:xlink="http://www.w3.org/1999/xlink" content-type="dwc:verbatimCoordinates" xlink:type="simple"><named-content content-type="geo-json" specific-use="{&#34;type&#34;:&#34;Point&#34;,&#34;coordinates&#34;:[-78.509583,-7.260333]}" id="NCID0EJYEM" xlink:type="simple">7°15'37.2"S, 78°30'34.5"W</named-content></named-content>, 2544 m, 26 Mar 2008, P.M. Peterson 21875, R.J. Soreng &amp; I. Sánchez Vega (US, USM); cumbre El Gavilán, R. Ferreyra 3255 (USM); Prov. Celendin, 4 air km W of Celendin, <named-content xmlns:xlink="http://www.w3.org/1999/xlink" content-type="dwc:verbatimCoordinates" xlink:type="simple"><named-content content-type="geo-json" specific-use="{&#34;type&#34;:&#34;Point&#34;,&#34;coordinates&#34;:[-78.169000,-6.903750]}" id="NCID0ERYEM" xlink:type="simple">6°54'13.5"S, 78°10'8.4"W</named-content></named-content>, 2687 m, 29 Mar 2008, P.M. Peterson 21925, R. J. Soreng &amp; J. Montoya Quino (US, USM); Prov. San Ignacio, 31 km E of Sondor on road towards Tabaconas, 2490 m, 31 Mar 2000, P.M. Peterson &amp; N. Refulio Rodríguez 15128 (CPUN, US, USM); Prov. San Miguel, Niepos, 2200 m, 30 Oct 1985, S. Llatas 1503 (CPUN); Prov. San Pablo, Dist. San Pablo, lugar El Molino, 2200 m, 12 Jun 1993, J. Sánchez Vega 663 (CPUN). <bold>Cusco</bold>: Prov. Calca, Manto a Amparaes, 2650 m, 18 Apr 1966, C. Vargas C. 17393 (LPB); Prov. Cusco, Socorro−K’inka, C. Vargas C. 13161 (USM); Ruinas de Sacsahuamán, 3500 m, 6 May 1983, S.G. Beck 8365 (LPB); Mandor, abajo de Machupicchu, 2000 m, 13 Apr 1957, H. Ellenberg 988 (LPB); <!--PageBreak-->Cusco−Huancaro hwy, P. Gutte &amp; G. Muller 9425a (USM); Machupicchu, camino entre la ciudad inca de Machupicchu y el Puente del Inca, 2000 m, 18 Sep 2004, D. Giraldo-Cañas 3759 (COL). <bold>Huancavelica</bold>: Prov. Huancavelica, Huando, O. Tovar 1254 (USM). <bold>Huánuco</bold>: Prov. Huánuco, Carpish, cumbre entre Huánuco y Tingo María, 2700 m, 1 Oct 1950, R. Ferreyra 8070 (MOL); Prov. Huánuco, Carpish, cumbre entre Huánuco y Tingo María, R. Ferreyra 10022 (USM); 48.6 km NE of Huánuco towards Tingo María, T. Plowman &amp; P.M. Rury s.n. (USM); Prov. Pachitea, 21 air km ENE of Huánuco, <named-content xmlns:xlink="http://www.w3.org/1999/xlink" content-type="dwc:verbatimCoordinates" xlink:type="simple"><named-content content-type="geo-json" specific-use="{&#34;type&#34;:&#34;Point&#34;,&#34;coordinates&#34;:[-76.048639,-9.864750]}" id="NCID0EBZEM" xlink:type="simple">9°51'53.1"S, 76°2'55.1"W</named-content></named-content>, 2498 m, 6 Mar 2007, P.M. Peterson 20341, R.J. Soreng &amp; K. Romaschenko (US, USM); Canyon of the Rio Grande, 44 air km E of Huánuco, P.M. Peterson 20363, R.J. Soreng &amp; K. Romaschenko (US, USM). <bold>Junín</bold>: Prov. Huancayo, near Paián, O. Tovar 9311 (USM); Cerro al E de Huancayo, 3900 m, 2 May 1954, O. Tovar 2173 (US, USM); Prov. Tarma, entre Huancapistana, 2200 m, A. Weberbauer 2042 (MOL). <bold>La Libertad</bold>: Prov. Bolivar, entre el desvío a Uchumarca y Santa Luisa, <named-content xmlns:xlink="http://www.w3.org/1999/xlink" content-type="dwc:verbatimCoordinates" xlink:type="simple"><named-content content-type="geo-json" specific-use="{&#34;type&#34;:&#34;Point&#34;,&#34;coordinates&#34;:[-77.816667,-7.066667]}" id="NCID0ENZEM" xlink:type="simple">7°04'S, 77°49'W</named-content></named-content>, 3700 m, 11 Nov 2001, I. Sánchez Vega 11194, M. Dillon &amp; G. Iberico (CPUN); Prov. Bolivar, E side of Cerro Salumpuy, 8 air km NW of Bolivar, <named-content xmlns:xlink="http://www.w3.org/1999/xlink" content-type="dwc:verbatimCoordinates" xlink:type="simple"><named-content content-type="geo-json" specific-use="{&#34;type&#34;:&#34;Point&#34;,&#34;coordinates&#34;:[-77.769417,-7.127556]}" id="NCID0EVZEM" xlink:type="simple">7°7'39.2"S, 77°46'9.9"W</named-content></named-content>, 3390 m, 30 Mar 2008, P.M. Peterson 21942, R. J. Soreng &amp; J. Montoya Quino (US, USM); 3 air km ESE of Longotea on road to Bolivar, <named-content xmlns:xlink="http://www.w3.org/1999/xlink" content-type="dwc:verbatimCoordinates" xlink:type="simple"><named-content content-type="geo-json" specific-use="{&#34;type&#34;:&#34;Point&#34;,&#34;coordinates&#34;:[-77.850611,-7.057750]}" id="NCID0E4ZEM" xlink:type="simple">7°3'27.9"S, 77°51'2.2"W</named-content></named-content>, 3202 m, 31 Mar 2008, P.M. Peterson 21961, R. J. Soreng &amp; J. Montoya Quino (US, USM). <bold>Lambayeque</bold>: Prov. Ferreñafe, Inkawasi, S. Llatas Quiroz 4122 (USM). <bold>Pasco</bold>: Prov. Oxapampa, Río Boqueria, 26 km from Oxapampa via Río Yamaquizu, D. Smith 1807, A. Pretel &amp; L. Acosta (USM). <bold>Piura</bold>: Prov. Huancabamba, Porculla, 2200 m, 10 May 1992, S. Llatas Quiroz &amp; H. De la Cruz S. 3098 (CPUN). <bold>San Martín</bold>: Prov. Mariscal Cáceres, puerto de Norte de Río Abiseo, A. Cano 7466, B. Young &amp; J. Roque (USM).</p></tp:treatment-sec><tp:treatment-sec><!--Section generated to contain objects referenced in tp:taxon-treatment.--><fig id="F4" position="float" orientation="portrait"><label>Figure 3.</label><caption><p><bold>A, B</bold><italic><tp:taxon-name><tp:taxon-name-part taxon-name-part-type="genus" reg="Muhlenbergia">Muhlenbergia</tp:taxon-name-part><tp:taxon-name-part taxon-name-part-type="species" reg="bryophilus">bryophilus</tp:taxon-name-part></tp:taxon-name></italic> (Döll) P. M. Peterson <bold>A</bold> habit <bold>B</bold> spikelet <bold>C, D</bold><italic><tp:taxon-name><tp:taxon-name-part taxon-name-part-type="genus" reg="Muhlenbergia">Muhlenbergia</tp:taxon-name-part><tp:taxon-name-part taxon-name-part-type="species" reg="cenchroides">cenchroides</tp:taxon-name-part></tp:taxon-name></italic> (Humb. &amp; Bonpl. ex Willd.) P. M. Peterson <bold>C</bold> habit <bold>D</bold> spikelet. Drawings from <xref ref-type="bibr" rid="B7">Giraldo-Cañas and Peterson (2009)</xref><bold>A, B</bold> drawn from <italic>S.G. Beck 818</italic> (LPB) <bold>C, D</bold> drawn from <italic>S.G. Beck 7464</italic> (LPB).</p></caption><graphic xmlns:xlink="http://www.w3.org/1999/xlink" xlink:href="phytokeys-114-123-g003.jpg" position="float" orientation="portrait" xlink:type="simple" id="oo_254044.jpg"/></fig><fig id="F1" position="float" orientation="portrait"><label>Figure 1.</label><caption><p><bold>A, B</bold> Maximum-likelihood tree inferred from combined plastid (<italic>ndhA</italic> intron, <italic>rps16-trnK, rps16</italic> intron, <italic>rps3</italic>, and <italic>rpl32-trnL</italic>) and ITS sequences. Thick branches indicate posterior probabilities of 0.95−1; species in red occur in South America; scale bar = 2%.</p></caption><graphic xmlns:xlink="http://www.w3.org/1999/xlink" xlink:href="phytokeys-114-123-g001.jpg" position="float" orientation="portrait" xlink:type="simple" id="oo_254042.jpg"/></fig></tp:treatment-sec><ref-list><ref id="B7"><mixed-citation xmlns:xlink="http://www.w3.org/1999/xlink" xlink:type="simple"><person-group><name name-style="western"><surname>Giraldo-Cañas</surname><given-names>D</given-names></name><name name-style="western"><surname>Peterson</surname><given-names>P</given-names></name></person-group> (<year>2009</year>) <article-title>El género <italic><tp:taxon-name><tp:taxon-name-part taxon-name-part-type="genus">Muhlenbergia</tp:taxon-name-part></tp:taxon-name></italic> (<tp:taxon-name><tp:taxon-name-part taxon-name-part-type="family">Poaceae</tp:taxon-name-part></tp:taxon-name>: <tp:taxon-name><tp:taxon-name-part taxon-name-part-type="subfamily">Chloridoideae</tp:taxon-name-part></tp:taxon-name>: <tp:taxon-name><tp:taxon-name-part taxon-name-part-type="tribe">Cynodonteae</tp:taxon-name-part></tp:taxon-name>: <tp:taxon-name><tp:taxon-name-part taxon-name-part-type="subtribe">Muhlenbergiinae</tp:taxon-name-part></tp:taxon-name>) en Colombia.</article-title><source>Caldasia</source><volume>31</volume>: <fpage>269</fpage>–<lpage>302</lpage>.</mixed-citation></ref><ref id="B59"><mixed-citation xmlns:xlink="http://www.w3.org/1999/xlink" xlink:type="simple"><person-group><name name-style="western"><surname>Tovar</surname><given-names>Ó</given-names></name></person-group> (<year>1993</year>) <article-title>Las Gramíneas (<tp:taxon-name><tp:taxon-name-part taxon-name-part-type="family">Poaceae</tp:taxon-name-part></tp:taxon-name>) del Perú.</article-title><source>Ruizia</source><volume>13</volume>: <fpage>1</fpage>–<lpage>480</lpage>.</mixed-citation></ref><ref id="B38"><mixed-citation xmlns:xlink="http://www.w3.org/1999/xlink" xlink:type="simple"><person-group><name name-style="western"><surname>Peterson</surname><given-names>PM</given-names></name><name name-style="western"><surname>Romaschenko</surname><given-names>K</given-names></name><name name-style="western"><surname>Johnson</surname><given-names>G</given-names></name></person-group> (<year>2010b</year>) <article-title>A phylogeny and classification of the <tp:taxon-name><tp:taxon-name-part taxon-name-part-type="subtribe">Muhlenbergiinae</tp:taxon-name-part></tp:taxon-name> (<tp:taxon-name><tp:taxon-name-part taxon-name-part-type="family">Poaceae</tp:taxon-name-part></tp:taxon-name>: <tp:taxon-name><tp:taxon-name-part taxon-name-part-type="subfamily">Chloridoideae</tp:taxon-name-part></tp:taxon-name>: <tp:taxon-name><tp:taxon-name-part taxon-name-part-type="tribe">Cynodonteae</tp:taxon-name-part></tp:taxon-name>) based on plastid and nuclear DNA sequences.</article-title><source>American Journal of Botany</source><volume>97</volume>(<issue>9</issue>): <fpage>1532</fpage>–<lpage>1554</lpage>. <ext-link xlink:type="simple" ext-link-type="doi" xlink:href="10.3732/ajb.0900359">https://doi.org/10.3732/ajb.0900359</ext-link></mixed-citation></ref></ref-list></tp:taxon-treatment>
