# Supplementary material for: Revision of Muhlenbergia (Poaceae, Chloridoideae, Cynodonteae, Muhlenbergiinae) in Peru: classification, phylogeny, and a new species, M.romaschenkoi
Source: PhytoKeys. 2018 Dec 31;(114):123–206. doi: 10.3897/phytokeys.114.28799 (PMC6323114; doi:10.3897/phytokeys.114.28799)
Supplement: XML Treatment for Muhlenbergia ciliata [file phytokeys.114.28799-treatment6.xml]

<!DOCTYPE tp:taxon-treatment
  PUBLIC "-//TaxonX//DTD Taxonomic Treatment Publishing DTD v0 20100105//EN" "tax-treatment-NSO.dtd">
<tp:taxon-treatment xmlns:tp="http://www.plazi.org/taxpub"><tp:treatment-meta><kwd-group><label>Taxon classification</label><kwd><named-content xmlns:xlink="http://www.w3.org/1999/xlink" content-type="kingdom">Plantae</named-content></kwd><kwd><named-content xmlns:xlink="http://www.w3.org/1999/xlink" content-type="order">Poales</named-content></kwd><kwd><named-content xmlns:xlink="http://www.w3.org/1999/xlink" content-type="family">Poaceae</named-content></kwd></kwd-group><mixed-citation publication-type="journal"><person-group><name><surname>Peterson</surname><given-names>Paul M.</given-names></name><name><surname>Vega</surname><given-names>Isidoro Sánchez</given-names></name><name><surname>Romaschenko</surname><given-names>Konstantin</given-names></name><name><surname>Giraldo-Cañas</surname><given-names>Diego</given-names></name><name><surname>Rodriguez</surname><given-names>Nancy F. Refulio</given-names></name></person-group><article-title>Revision of <italic><tp:taxon-name><tp:taxon-name-part taxon-name-part-type="genus" reg="Muhlenbergia">Muhlenbergia</tp:taxon-name-part></tp:taxon-name></italic> (<tp:taxon-name><tp:taxon-name-part taxon-name-part-type="family">Poaceae</tp:taxon-name-part></tp:taxon-name>, <tp:taxon-name><tp:taxon-name-part taxon-name-part-type="subfamily">Chloridoideae</tp:taxon-name-part></tp:taxon-name>, <tp:taxon-name><tp:taxon-name-part taxon-name-part-type="tribe">Cynodonteae</tp:taxon-name-part></tp:taxon-name>, <tp:taxon-name><tp:taxon-name-part taxon-name-part-type="subtribe">Muhlenbergiinae</tp:taxon-name-part></tp:taxon-name>) in Peru: classification, phylogeny, and a new species, <italic><tp:taxon-name><tp:taxon-name-part taxon-name-part-type="genus" reg="Muhlenbergia">M.</tp:taxon-name-part><tp:taxon-name-part taxon-name-part-type="species" reg="romaschenkoi">romaschenkoi</tp:taxon-name-part></tp:taxon-name></italic></article-title><source>PhytoKeys</source><day>31</day><month>12</month><year>2018</year><volume>2018</volume><issue>114</issue><fpage>123</fpage><lpage>206</lpage><pub-id pub-id-type="doi">10.3897/phytokeys.114.28799</pub-id></mixed-citation></tp:treatment-meta><tp:nomenclature><label>5.</label><tp:taxon-name>
              <tp:taxon-name-part taxon-name-part-type="genus" reg="Muhlenbergia">Muhlenbergia</tp:taxon-name-part>
              <tp:taxon-name-part taxon-name-part-type="species" reg="ciliata">ciliata</tp:taxon-name-part>
            </tp:taxon-name><tp:taxon-authority>(Kunth) Trin., Gram. Unifl. Sesquifl. 193. t.5, f.16. 1824.</tp:taxon-authority><xref ref-type="fig" rid="F5">Fig. 4D−G</xref><tp:nomenclature-citation-list><tp:nomenclature-citation><tp:taxon-name>
                  <tp:taxon-name-part taxon-name-part-type="genus" reg="Podosemum">Podosemum</tp:taxon-name-part>
                  <tp:taxon-name-part taxon-name-part-type="species" reg="ciliatum">ciliatum</tp:taxon-name-part>
                </tp:taxon-name><comment>Kunth, Nov. Gen. Sp. (quarto ed.) 1:128−129. 1816. <tp:taxon-name><tp:taxon-name-part taxon-name-part-type="genus" reg="Trichochloa">Trichochloa</tp:taxon-name-part><tp:taxon-name-part taxon-name-part-type="species" reg="ciliata">ciliata</tp:taxon-name-part></tp:taxon-name> (Kunth) Roem. &amp; Schult., Syst. Veg. 2:386. 1817. <tp:taxon-name><tp:taxon-name-part taxon-name-part-type="genus" reg="Polypogon">Polypogon</tp:taxon-name-part><tp:taxon-name-part taxon-name-part-type="species" reg="ciliatus">ciliatus</tp:taxon-name-part></tp:taxon-name> (Kunth) Spreng., Syst. Veg. 1:243. 1825. Type: Mexico, Michoacán, Volcán de Jorullo, Sep, <italic>F.W.H.A. Humboldt &amp; A.J.A. Bonpland s.n.</italic> (holotype: P-HBK!; isotypes: BAA-1619 ex P!, BM!, P-Bonpl!, US-91918 fragm. ex P!).</comment></tp:nomenclature-citation><tp:nomenclature-citation><tp:taxon-name>
                  <tp:taxon-name-part taxon-name-part-type="genus" reg="Muhlenbergia">Muhlenbergia</tp:taxon-name-part>
                  <tp:taxon-name-part taxon-name-part-type="species" reg="adspersa">adspersa</tp:taxon-name-part>
                </tp:taxon-name><comment>Trin., Mém. Acad. Imp. Sci. Saint-Pétersbourg, Sér. 6, Sci. Math., Seconde Pt. Sci. Nat. 4(3–4):291. 1841. Type: Peru, Lima, <italic>ex herb. C.H. Mertens s.n.</italic> (holotype: LE?; isotypes: LE-TRIN-1486.01 fragm. ex LE herb. Mertens!, US-87236 fragm. ex LE herb. Mertens!).</comment></tp:nomenclature-citation></tp:nomenclature-citation-list></tp:nomenclature><tp:treatment-sec sec-type="description" id="SECID0EG4EM"><title>Description.</title><p>Sprawling, slender <italic>annuals</italic>. <italic>Culms</italic> 8–30 (−50) cm tall, glabrous, filiform, often tufted, freely branching at lower nodes; 0.2–0.5 mm diameter just below the inflorescence; <italic>internodes</italic> 6–42 mm long. <italic>Leaf sheaths</italic> (8−) 20–44 mm long, glabrous or sparsely pilose along the margins, shorter than the internodes; <italic>ligules</italic> 0.2–0.8 mm long, a ciliate membrane; apex truncate; margin with a tuft of hairs up to 1 mm long; <italic>blades</italic> 1–4 cm long, 0.6–1.4 mm wide, flat or loosely involute, often sparsely pilose above, glabrous below. <italic>Panicles</italic> 4–12 cm long, 1.8–5.0 cm wide, terminal, densely flowered; <italic>primary branches</italic> 1.5–3.7 cm long spreading and reflexed at maturity up to 90° from the rachises, one per node; <italic>pedicels</italic> 0.5–3 mm long, glabrous, appressed, erect; nodes 6–13 per panicle; <italic>Spikelets</italic> appressed to the branches, overlapping; <italic>glumes</italic> 0.7–1.7 mm long, subequal, glabrous, 1-nerved; apex acuminate, often mucronate; the mucro up to 0.5 mm long; <italic>lower glumes</italic> 0.7–1.5 mm long; <italic>upper glumes</italic> 0.8–1.7 mm long; <italic>lemmas</italic> 1.8–2.5 mm long, lanceolate, slender, awned, strongly 3-nerved but appearing five-nerved, the intermediate “nerves” actually rows of short barbs on top of folded epidermal ridges, sometimes with prominent short hairs (scabers) along the lateral nerves, often appearing glabrous without magnification, awns 5–11(−18) mm long, flexuous; <italic>callus</italic> minutely short pubescent; <italic>paleas</italic> 1.6–2.4 mm long, narrowly lanceolate, glabrous; <italic>anthers</italic> 0.3–0.5 mm long, yellowish. <italic>Caryopses</italic> 0.8–1.8 mm long, narrowly fusiform, brownish. 2<italic>n</italic> = 20.</p></tp:treatment-sec><tp:treatment-sec sec-type="distribution" id="SECID0ES5EM"><title>Distribution.</title><p><italic><tp:taxon-name><tp:taxon-name-part taxon-name-part-type="genus" reg="Muhlenbergia">Muhlenbergia</tp:taxon-name-part><tp:taxon-name-part taxon-name-part-type="species" reg="ciliata">ciliata</tp:taxon-name-part></tp:taxon-name></italic> is found throughout México and Central America in Ecuador, Peru, Brazil, Bolivia, Brazil and Argentina.</p></tp:treatment-sec><tp:treatment-sec sec-type="ecology" id="SECID0ED6EM"><title>Ecology.</title><p><italic><tp:taxon-name><tp:taxon-name-part taxon-name-part-type="genus" reg="Muhlenbergia">Muhlenbergia</tp:taxon-name-part><tp:taxon-name-part taxon-name-part-type="species" reg="ciliata">ciliata</tp:taxon-name-part></tp:taxon-name></italic> is found on moist to dry soils usually beneath taller vegetation, sandy drainages, steep rocky slopes, rock outcrops and disturbed roadsides in woodlands with <italic><tp:taxon-name><tp:taxon-name-part taxon-name-part-type="genus" reg="Acacia">Acacia</tp:taxon-name-part></tp:taxon-name></italic>, <italic><tp:taxon-name><tp:taxon-name-part taxon-name-part-type="genus" reg="Agave">Agave</tp:taxon-name-part></tp:taxon-name></italic>, <italic><tp:taxon-name><tp:taxon-name-part taxon-name-part-type="genus" reg="Andropogon">Andropogon</tp:taxon-name-part></tp:taxon-name></italic>, <italic><tp:taxon-name><tp:taxon-name-part taxon-name-part-type="genus" reg="Bidens">Bidens</tp:taxon-name-part></tp:taxon-name></italic>, <italic><tp:taxon-name><tp:taxon-name-part taxon-name-part-type="genus" reg="Baccharis">Baccharis</tp:taxon-name-part></tp:taxon-name></italic> spp., <italic><tp:taxon-name><tp:taxon-name-part taxon-name-part-type="genus" reg="Bothriochloa">Bothriochloa</tp:taxon-name-part></tp:taxon-name></italic>, <italic><tp:taxon-name><tp:taxon-name-part taxon-name-part-type="genus" reg="Eupatorium">Eupatorium</tp:taxon-name-part></tp:taxon-name></italic>, <italic><tp:taxon-name><tp:taxon-name-part taxon-name-part-type="genus" reg="Melinus">Melinus</tp:taxon-name-part><tp:taxon-name-part taxon-name-part-type="species" reg="minutiflora">minutiflora</tp:taxon-name-part></tp:taxon-name></italic> P. Beauv., <italic><tp:taxon-name><tp:taxon-name-part taxon-name-part-type="genus" reg="Muhlenbergia">Muhlenbergia</tp:taxon-name-part><tp:taxon-name-part taxon-name-part-type="species" reg="bryophilus">bryophilus</tp:taxon-name-part></tp:taxon-name></italic>, <italic><tp:taxon-name><tp:taxon-name-part taxon-name-part-type="genus" reg="Muhlenbergia">M.</tp:taxon-name-part><tp:taxon-name-part taxon-name-part-type="species" reg="flexuosa">flexuosa</tp:taxon-name-part></tp:taxon-name></italic>, <italic><tp:taxon-name><tp:taxon-name-part taxon-name-part-type="genus" reg="Muhlenbergia">M.</tp:taxon-name-part><tp:taxon-name-part taxon-name-part-type="species" reg="rigida">rigida</tp:taxon-name-part></tp:taxon-name></italic>, <italic><tp:taxon-name><tp:taxon-name-part taxon-name-part-type="genus" reg="Puya">Puya</tp:taxon-name-part></tp:taxon-name></italic> and <italic><tp:taxon-name><tp:taxon-name-part taxon-name-part-type="genus" reg="Salvia">Salvia</tp:taxon-name-part></tp:taxon-name></italic>; 1000–2400 m.</p></tp:treatment-sec><tp:treatment-sec sec-type="comments" id="SECID0E6CFM"><title>Comments.</title><p><italic><tp:taxon-name><tp:taxon-name-part taxon-name-part-type="genus" reg="Muhlenbergia">Muhlenbergia</tp:taxon-name-part><tp:taxon-name-part taxon-name-part-type="species" reg="ciliata">ciliata</tp:taxon-name-part></tp:taxon-name></italic> is morphologically similar to <italic><tp:taxon-name><tp:taxon-name-part taxon-name-part-type="genus" reg="Muhlenbergia">M.</tp:taxon-name-part><tp:taxon-name-part taxon-name-part-type="species" reg="romaschenkoi">romaschenkoi</tp:taxon-name-part></tp:taxon-name></italic> and can be differentiated from the latter in having short ligules 0.2−0.8 mm long [1.2−3.0 (−5.0) mm long in <italic><tp:taxon-name><tp:taxon-name-part taxon-name-part-type="genus" reg="Muhlenbergia">M.</tp:taxon-name-part><tp:taxon-name-part taxon-name-part-type="species" reg="romaschenkoi">romaschenkoi</tp:taxon-name-part></tp:taxon-name></italic>], paleas that are glabrous between the veins on the proximal ½ (versus appressed pubescent), 6−13 nodes along the panicle (versus 15−23) and <italic>panicles</italic> that are 4−12 cm long (versus 7−15 cm long) [<xref ref-type="bibr" rid="B28">Peterson and Giraldo-Cañas 2011</xref>, <xref ref-type="bibr" rid="B29">2012</xref>]. Some individuals of <italic><tp:taxon-name><tp:taxon-name-part taxon-name-part-type="genus" reg="Muhlenbergia">M.</tp:taxon-name-part><tp:taxon-name-part taxon-name-part-type="species" reg="ciliata">ciliata</tp:taxon-name-part></tp:taxon-name></italic> from Peru do not have prominent cilia along the lateral veins that are present in most individuals from North America.</p><p><italic><tp:taxon-name><tp:taxon-name-part taxon-name-part-type="genus" reg="Muhlenbergia">Muhlenbergia</tp:taxon-name-part><tp:taxon-name-part taxon-name-part-type="species" reg="ciliata">ciliata</tp:taxon-name-part></tp:taxon-name></italic> is closely related to <italic><tp:taxon-name><tp:taxon-name-part taxon-name-part-type="genus" reg="Muhlenbergia">M.</tp:taxon-name-part><tp:taxon-name-part taxon-name-part-type="species" reg="pectinata">pectinata</tp:taxon-name-part></tp:taxon-name></italic> C.O. Goodd. (North America) and <italic><tp:taxon-name><tp:taxon-name-part taxon-name-part-type="genus" reg="Muhlenbergia">M.</tp:taxon-name-part><tp:taxon-name-part taxon-name-part-type="species" reg="tenella">tenella</tp:taxon-name-part></tp:taxon-name></italic> (Kunth) Trin. (North America, Central America and Colombia) [<xref ref-type="bibr" rid="B25">Peterson and Annable 1991</xref>]. These three species form a clade in <tp:taxon-name><tp:taxon-name-part taxon-name-part-type="genus" reg="Muhlenbergia">Muhlenbergia</tp:taxon-name-part><tp:taxon-name-part taxon-name-part-type="infraspecific-rank">subg.</tp:taxon-name-part><tp:taxon-name-part taxon-name-part-type="subgenus" reg="Muhlenbergia">Muhlenbergia</tp:taxon-name-part></tp:taxon-name> (<xref ref-type="bibr" rid="B38">Peterson et al. 2010b</xref>; Fig. <xref ref-type="fig" rid="F1">1B</xref>).</p></tp:treatment-sec><tp:treatment-sec sec-type="material" id="SECID0EXGFM"><title>Specimens examined.</title><p>Peru. <bold>Amazonas</bold>: Piedra Grande, near Rio Santo Domingo, 5000 ft alt., 14−19 May 1923, J.F. Macbride 3684 (F, US). <bold>Cusco</bold>: Urubamba, Ruinas de Macchu Picchu, 2500 m, 27 May 1963, D. Ugent 5356 (US), 2300 m, 11 Apr 1963, C. Vargas C. 14354 (US), Mar 1987, I. Grignon 2306 (AAU, US); Quebrada Termas Macchu Picchu, 25 Mar 1966, C. Vargas C. 17145 (USM). <bold>Huánuco</bold>: 21 air km NE of Pachitea, 7 km E of Puerto Rancho junction, <named-content xmlns:xlink="http://www.w3.org/1999/xlink" content-type="dwc:verbatimCoordinates" xlink:type="simple"><named-content content-type="geo-json" specific-use="{&#34;type&#34;:&#34;Point&#34;,&#34;coordinates&#34;:[-76.053583,-9.829417]}" id="NCID0EGHFM" xlink:type="simple">9°49'45.9"S, 76°3'12.9"W</named-content></named-content>, 2094 m, 6 Mar 2007, P.M. Peterson, R.J. Soreng &amp; K. Romaschenko 20336 (US); Pachitea, canyon of the Rio Grande, along trail 1 air km NW of Estación Huacachay, <named-content xmlns:xlink="http://www.w3.org/1999/xlink" content-type="dwc:verbatimCoordinates" xlink:type="simple"><named-content content-type="geo-json" specific-use="{&#34;type&#34;:&#34;Point&#34;,&#34;coordinates&#34;:[-75.834778,-9.845750]}" id="NCID0EOHFM" xlink:type="simple">9°50'44.7"S, 75°50'5.2"W</named-content></named-content>, 2323 m, 8 Mar 2007, P.M. Peterson, R.J. Soreng &amp; K. Romaschenko 20378 (US); 2 air km ESE of Eastación Huacachay, <!--PageBreak--><named-content xmlns:xlink="http://www.w3.org/1999/xlink" content-type="dwc:verbatimCoordinates" xlink:type="simple"><named-content content-type="geo-json" specific-use="{&#34;type&#34;:&#34;Point&#34;,&#34;coordinates&#34;:[-75.846694,-9.859639]}" id="NCID0EXHFM" xlink:type="simple">9°51'34.7"S, 75°50'48.1"W</named-content></named-content>, 1867 m, 7 Mar 2007, P.M. Peterson, R.J. Soreng &amp; K. Romaschenko 20359 (US). <bold>Junín</bold>: between Tarma and La Merced, 3000 m, 14 Oct 1923, A.S. Hitchcock 22154 (US); Mito, 9000 ft alt., 8−18 Apr 1923, J.F. Macbride 3376 (F, US); Province Huancayo, abajo de Pariabuena, 2000 m, 6 May 1969, O. Tovar 7936 (USM). <bold>La Libertad</bold>: Bolivar, W of Longotea ca. 0.5 km towards San Vicente on Balsas−Longotea road, <named-content xmlns:xlink="http://www.w3.org/1999/xlink" content-type="dwc:verbatimCoordinates" xlink:type="simple"><named-content content-type="geo-json" specific-use="{&#34;type&#34;:&#34;Point&#34;,&#34;coordinates&#34;:[-77.877722,-7.043222]}" id="NCID0EDIFM" xlink:type="simple">7°2'35.6"S, 77°52'39.8"W</named-content></named-content>, 2487 m, 31 Mar 2008, P.M. Peterson, R.J. Soreng &amp; J. Montoya Quino 21967 (US).</p></tp:treatment-sec><tp:treatment-sec><!--Section generated to contain objects referenced in tp:taxon-treatment.--><fig id="F5" position="float" orientation="portrait"><label>Figure 4.</label><caption><p><bold>A−C</bold><italic><tp:taxon-name><tp:taxon-name-part taxon-name-part-type="genus" reg="Muhlenbergia">Muhlenbergia</tp:taxon-name-part><tp:taxon-name-part taxon-name-part-type="species" reg="caxamarcensis">caxamarcensis</tp:taxon-name-part></tp:taxon-name></italic> Lægaard &amp; Sánchez Vega <bold>A</bold> habit <bold>B</bold> panicle branch <bold>C</bold> floret <bold>D−G</bold><italic><tp:taxon-name><tp:taxon-name-part taxon-name-part-type="genus" reg="Muhlenbergia">Muhlenbergia</tp:taxon-name-part><tp:taxon-name-part taxon-name-part-type="species" reg="ciliata">ciliata</tp:taxon-name-part></tp:taxon-name></italic> (Kunth) Trin <bold>D</bold> habit <bold>E</bold> ligule <bold>F</bold> glumes <bold>G</bold> floret. Drawings <bold>A−C</bold> from <xref ref-type="bibr" rid="B18">Lægaard and Sánchez Vega (1990)</xref> from holotype collection (<italic>S.A. Renvoize &amp; S. Lægaard 4962</italic>) <bold>D−G</bold> from <xref ref-type="bibr" rid="B25">Peterson and Annable (1991)</xref> drawn from <italic>P.M. Peterson &amp; C.R. Annable 4541</italic> (WS).</p></caption><graphic xmlns:xlink="http://www.w3.org/1999/xlink" xlink:href="phytokeys-114-123-g004.jpg" position="float" orientation="portrait" xlink:type="simple" id="oo_254045.jpg"/></fig><fig id="F1" position="float" orientation="portrait"><label>Figure 1.</label><caption><p><bold>A, B</bold> Maximum-likelihood tree inferred from combined plastid (<italic>ndhA</italic> intron, <italic>rps16-trnK, rps16</italic> intron, <italic>rps3</italic>, and <italic>rpl32-trnL</italic>) and ITS sequences. Thick branches indicate posterior probabilities of 0.95−1; species in red occur in South America; scale bar = 2%.</p></caption><graphic xmlns:xlink="http://www.w3.org/1999/xlink" xlink:href="phytokeys-114-123-g001.jpg" position="float" orientation="portrait" xlink:type="simple" id="oo_254042.jpg"/></fig></tp:treatment-sec><ref-list><ref id="B18"><mixed-citation xmlns:xlink="http://www.w3.org/1999/xlink" xlink:type="simple"><person-group><name name-style="western"><surname>Lægaard</surname><given-names>S</given-names></name><name name-style="western"><surname>Sánchez Vega</surname><given-names>I</given-names></name></person-group> (<year>1990</year>) <article-title>Three new species of <italic><tp:taxon-name><tp:taxon-name-part taxon-name-part-type="genus">Muhlenbergia</tp:taxon-name-part></tp:taxon-name></italic> and <italic><tp:taxon-name><tp:taxon-name-part taxon-name-part-type="genus">Uniola</tp:taxon-name-part></tp:taxon-name></italic> (<tp:taxon-name><tp:taxon-name-part taxon-name-part-type="family">Poaceae</tp:taxon-name-part></tp:taxon-name>) from northern Peru.</article-title><source>Nordic Journal of Botany</source><volume>10</volume>(<issue>4</issue>): <fpage>437</fpage>–<lpage>441</lpage>. <ext-link xlink:type="simple" ext-link-type="doi" xlink:href="10.1111/j.1756-1051.1990.tb01786.x">https://doi.org/10.1111/j.1756-1051.1990.tb01786.x</ext-link></mixed-citation></ref><ref id="B25"><mixed-citation xmlns:xlink="http://www.w3.org/1999/xlink" xlink:type="simple"><person-group><name name-style="western"><surname>Peterson</surname><given-names>PM</given-names></name><name name-style="western"><surname>Annable</surname><given-names>CR</given-names></name></person-group> (<year>1991</year>) <article-title>Systematics of the annual species of <italic><tp:taxon-name><tp:taxon-name-part taxon-name-part-type="genus">Muhlenbergia</tp:taxon-name-part></tp:taxon-name></italic> (<tp:taxon-name><tp:taxon-name-part taxon-name-part-type="family">Poaceae</tp:taxon-name-part></tp:taxon-name>-<tp:taxon-name>Eragrostideae</tp:taxon-name>).</article-title><source>Systematic Botany Monographs</source><volume>31</volume>: <fpage>1</fpage>–<lpage>109</lpage>. <ext-link xlink:type="simple" ext-link-type="doi" xlink:href="10.2307/25027794">https://doi.org/10.2307/25027794</ext-link></mixed-citation></ref><ref id="B28"><mixed-citation xmlns:xlink="http://www.w3.org/1999/xlink" xlink:type="simple"><person-group><name name-style="western"><surname>Peterson</surname><given-names>PM</given-names></name><name name-style="western"><surname>Giraldo-Cañas</surname><given-names>D</given-names></name></person-group> (<year>2011</year>) <article-title>Las especies de <italic><tp:taxon-name><tp:taxon-name-part taxon-name-part-type="genus">Muhlenbergia</tp:taxon-name-part></tp:taxon-name></italic> (<tp:taxon-name><tp:taxon-name-part taxon-name-part-type="family">Poaceae</tp:taxon-name-part></tp:taxon-name>: <tp:taxon-name><tp:taxon-name-part taxon-name-part-type="subfamily">Chloridoideae</tp:taxon-name-part></tp:taxon-name>) de Argentina.</article-title><source>Caldasia</source><volume>33</volume>: <fpage>21</fpage>–<lpage>54</lpage>.</mixed-citation></ref><ref id="B29"><mixed-citation xmlns:xlink="http://www.w3.org/1999/xlink" xlink:type="simple"><person-group><name name-style="western"><surname>Peterson</surname><given-names>PM</given-names></name><name name-style="western"><surname>Giraldo-Cañas</surname><given-names>D</given-names></name></person-group> (<year>2012</year>) <italic><tp:taxon-name><tp:taxon-name-part taxon-name-part-type="genus">Muhlenbergia</tp:taxon-name-part></tp:taxon-name></italic> Schreb. In: Zuloaga FO, Rugolo ZE, Anton AMR (Eds) Flora Argentina, Flora Vascular de la Republica Argentina, Vol. 3, Tomo 1, <tp:taxon-name><tp:taxon-name-part taxon-name-part-type="subclass">Monocotyledoneae</tp:taxon-name-part></tp:taxon-name>, <tp:taxon-name><tp:taxon-name-part taxon-name-part-type="family">Poaceae</tp:taxon-name-part></tp:taxon-name>: <tp:taxon-name><tp:taxon-name-part taxon-name-part-type="subfamily">Aristidoideae</tp:taxon-name-part></tp:taxon-name> a <tp:taxon-name>Pharoideae</tp:taxon-name>. IBODA-IMBIV, CONICET, Buenos Aires, Argentina, 140−154.</mixed-citation></ref><ref id="B38"><mixed-citation xmlns:xlink="http://www.w3.org/1999/xlink" xlink:type="simple"><person-group><name name-style="western"><surname>Peterson</surname><given-names>PM</given-names></name><name name-style="western"><surname>Romaschenko</surname><given-names>K</given-names></name><name name-style="western"><surname>Johnson</surname><given-names>G</given-names></name></person-group> (<year>2010b</year>) <article-title>A phylogeny and classification of the <tp:taxon-name><tp:taxon-name-part taxon-name-part-type="subtribe">Muhlenbergiinae</tp:taxon-name-part></tp:taxon-name> (<tp:taxon-name><tp:taxon-name-part taxon-name-part-type="family">Poaceae</tp:taxon-name-part></tp:taxon-name>: <tp:taxon-name><tp:taxon-name-part taxon-name-part-type="subfamily">Chloridoideae</tp:taxon-name-part></tp:taxon-name>: <tp:taxon-name><tp:taxon-name-part taxon-name-part-type="tribe">Cynodonteae</tp:taxon-name-part></tp:taxon-name>) based on plastid and nuclear DNA sequences.</article-title><source>American Journal of Botany</source><volume>97</volume>(<issue>9</issue>): <fpage>1532</fpage>–<lpage>1554</lpage>. <ext-link xlink:type="simple" ext-link-type="doi" xlink:href="10.3732/ajb.0900359">https://doi.org/10.3732/ajb.0900359</ext-link></mixed-citation></ref></ref-list></tp:taxon-treatment>
