# Supplementary material for: Revision of Muhlenbergia (Poaceae, Chloridoideae, Cynodonteae, Muhlenbergiinae) in Peru: classification, phylogeny, and a new species, M.romaschenkoi
Source: PhytoKeys. 2018 Dec 31;(114):123–206. doi: 10.3897/phytokeys.114.28799 (PMC6323114; doi:10.3897/phytokeys.114.28799)
Supplement: XML Treatment for Muhlenbergia coerulea [file phytokeys.114.28799-treatment7.xml]

<!DOCTYPE tp:taxon-treatment
  PUBLIC "-//TaxonX//DTD Taxonomic Treatment Publishing DTD v0 20100105//EN" "tax-treatment-NSO.dtd">
<tp:taxon-treatment xmlns:tp="http://www.plazi.org/taxpub"><tp:treatment-meta><kwd-group><label>Taxon classification</label><kwd><named-content xmlns:xlink="http://www.w3.org/1999/xlink" content-type="kingdom">Plantae</named-content></kwd><kwd><named-content xmlns:xlink="http://www.w3.org/1999/xlink" content-type="order">Poales</named-content></kwd><kwd><named-content xmlns:xlink="http://www.w3.org/1999/xlink" content-type="family">Poaceae</named-content></kwd></kwd-group><mixed-citation publication-type="journal"><person-group><name><surname>Peterson</surname><given-names>Paul M.</given-names></name><name><surname>Vega</surname><given-names>Isidoro Sánchez</given-names></name><name><surname>Romaschenko</surname><given-names>Konstantin</given-names></name><name><surname>Giraldo-Cañas</surname><given-names>Diego</given-names></name><name><surname>Rodriguez</surname><given-names>Nancy F. Refulio</given-names></name></person-group><article-title>Revision of <italic><tp:taxon-name><tp:taxon-name-part taxon-name-part-type="genus" reg="Muhlenbergia">Muhlenbergia</tp:taxon-name-part></tp:taxon-name></italic> (<tp:taxon-name><tp:taxon-name-part taxon-name-part-type="family">Poaceae</tp:taxon-name-part></tp:taxon-name>, <tp:taxon-name><tp:taxon-name-part taxon-name-part-type="subfamily">Chloridoideae</tp:taxon-name-part></tp:taxon-name>, <tp:taxon-name><tp:taxon-name-part taxon-name-part-type="tribe">Cynodonteae</tp:taxon-name-part></tp:taxon-name>, <tp:taxon-name><tp:taxon-name-part taxon-name-part-type="subtribe">Muhlenbergiinae</tp:taxon-name-part></tp:taxon-name>) in Peru: classification, phylogeny, and a new species, <italic><tp:taxon-name><tp:taxon-name-part taxon-name-part-type="genus" reg="Muhlenbergia">M.</tp:taxon-name-part><tp:taxon-name-part taxon-name-part-type="species" reg="romaschenkoi">romaschenkoi</tp:taxon-name-part></tp:taxon-name></italic></article-title><source>PhytoKeys</source><day>31</day><month>12</month><year>2018</year><volume>2018</volume><issue>114</issue><fpage>123</fpage><lpage>206</lpage><pub-id pub-id-type="doi">10.3897/phytokeys.114.28799</pub-id></mixed-citation></tp:treatment-meta><tp:nomenclature><label>6.</label><tp:taxon-name>
              <tp:taxon-name-part taxon-name-part-type="genus" reg="Muhlenbergia">Muhlenbergia</tp:taxon-name-part>
              <tp:taxon-name-part taxon-name-part-type="species" reg="coerulea">coerulea</tp:taxon-name-part>
            </tp:taxon-name><tp:taxon-authority>(Griseb.) Mez, Repert. Spec. Nov. Regni Veg. 17:213. 1921.</tp:taxon-authority><xref ref-type="fig" rid="F6">Figs 5A−D</xref><xref ref-type="fig" rid="F7">, 6A−C</xref><!--PageBreak--><tp:nomenclature-citation-list><tp:nomenclature-citation><tp:taxon-name>
                  <tp:taxon-name-part taxon-name-part-type="genus" reg="Epicampes">Epicampes</tp:taxon-name-part>
                  <tp:taxon-name-part taxon-name-part-type="species" reg="coerulea">coerulea</tp:taxon-name-part>
                </tp:taxon-name><comment>Griseb., Abh. Königl. Ges. Wiss. Göttingen 19:256. 1874. Type: Sierra de Tucumán, Den grossen isolierten Buescheln an der Cuesta de Juntas, 23 Mar 1872, <italic>P.G. Lorentz 86</italic> (lectotype, designated here: GOET-006633 [image!]; isolectotypes: CORD-00004624!, CORD-00004625!, US-865981!).</comment></tp:nomenclature-citation><tp:nomenclature-citation><tp:taxon-name>
                  <tp:taxon-name-part taxon-name-part-type="genus" reg="Crypsis">Crypsis</tp:taxon-name-part>
                  <tp:taxon-name-part taxon-name-part-type="species" reg="phleoides">phleoides</tp:taxon-name-part>
                </tp:taxon-name><comment>Kunth, Nov. Gen. Sp. (quarto ed.) 1:140. 1816, non <tp:taxon-name><tp:taxon-name-part taxon-name-part-type="genus" reg="Muhlenbergia">Muhlenbergia</tp:taxon-name-part><tp:taxon-name-part taxon-name-part-type="species" reg="phleoides">phleoides</tp:taxon-name-part></tp:taxon-name> (Kunth) Columbus. <tp:taxon-name><tp:taxon-name-part taxon-name-part-type="genus" reg="Cinna">Cinna</tp:taxon-name-part><tp:taxon-name-part taxon-name-part-type="species" reg="phleoides">phleoides</tp:taxon-name-part></tp:taxon-name> (Kunth) Kunth, Révis. Gramin. 1:67. 1829. <tp:taxon-name><tp:taxon-name-part taxon-name-part-type="genus" reg="Epicampes">Epicampes</tp:taxon-name-part><tp:taxon-name-part taxon-name-part-type="species" reg="phleoides">phleoides</tp:taxon-name-part></tp:taxon-name> (Kunth) Griseb., Abh. Königl. Ges. Wiss. Göttingen 19: 256. 1874. Type: Venezuela, Sucre, Sep, <italic>F.W.H.A. von Humboldt &amp; A.J.A. Bonpland s.n.</italic> (holotype: P!; isotype: US-A865652 fragm. ex P!).</comment></tp:nomenclature-citation><tp:nomenclature-citation><tp:taxon-name>
                  <tp:taxon-name-part taxon-name-part-type="genus" reg="Crypsis">Crypsis</tp:taxon-name-part>
                  <tp:taxon-name-part taxon-name-part-type="species" reg="stricta">stricta</tp:taxon-name-part>
                </tp:taxon-name><comment>Kunth, Nov. Gen. Sp. (quarto ed.) 1:140. 1816, non <tp:taxon-name><tp:taxon-name-part taxon-name-part-type="genus" reg="Muhlenbergia">Muhlenbergia</tp:taxon-name-part><tp:taxon-name-part taxon-name-part-type="species" reg="stricta">stricta</tp:taxon-name-part></tp:taxon-name> (J. Presl) Kunth. <tp:taxon-name><tp:taxon-name-part taxon-name-part-type="genus" reg="Cinna">Cinna</tp:taxon-name-part><tp:taxon-name-part taxon-name-part-type="species" reg="stricta">stricta</tp:taxon-name-part></tp:taxon-name> (Kunth) Kunth, Révis. Gramin. 1:67. 1829. <tp:taxon-name><tp:taxon-name-part taxon-name-part-type="genus" reg="Crypsinna">Crypsinna</tp:taxon-name-part><tp:taxon-name-part taxon-name-part-type="species" reg="stricta">stricta</tp:taxon-name-part></tp:taxon-name> (Kunth) E. Fourn., Mexic. Pl. 2:90. 1886. Type: Peru, Prov. de los Pastos, Dec, <italic>F.W.H.A. von Humboldt &amp; A.J.A. Bonpland s.n.</italic> (holotype: B-W; isotype: US-A865653 fragm. ex B-W!).</comment></tp:nomenclature-citation><tp:nomenclature-citation><tp:taxon-name>
                  <tp:taxon-name-part taxon-name-part-type="genus" reg="Epicampes">Epicampes</tp:taxon-name-part>
                  <tp:taxon-name-part taxon-name-part-type="species" reg="coerulea">coerulea</tp:taxon-name-part>
                  <tp:taxon-name-part taxon-name-part-type="infraspecific-rank">var.</tp:taxon-name-part>
                  <tp:taxon-name-part taxon-name-part-type="variety" reg="submutica">submutica</tp:taxon-name-part>
                </tp:taxon-name><comment>Hack., Anales Mus. Nac. Buenos Aires 13:471. 1906. Type: Argentina, Tucumán, Dep. Tafí, Cuesta de Malamala, 2500 m, 4 Feb 1904, <italic>Stuckert herb. Arg. 14900 ex Lillo 3402</italic> (holotype: W-1916-0026677 [image!]; isotypes: CORD-00001624 [image!], LIL-000053 [image!], US3168604!).</comment></tp:nomenclature-citation></tp:nomenclature-citation-list></tp:nomenclature><tp:treatment-sec sec-type="description" id="SECID0EWNFM"><title>Description.</title><p>Densely caespitose <italic>perennials</italic>. <italic>Culms</italic> 50−100(−120) cm tall, erect, rigid, hirsute below the basal, terete nodes; usually 1 node per culm; <italic>internodes</italic> mostly glabrous and scabrous. <italic>Leaf sheaths</italic> mostly 5−18 cm long, glabrous to scaberulous above, rounded near base, lower sheaths often becoming fibrous with age; <italic>ligules</italic> 8−15 mm long, firm below, strongly decurrent, often lacerate, apex obtuse to acute; <italic>blades</italic> 15−35(−45) cm long, 2−5 mm wide, tightly involute, glabrous to scaberulous below mostly scaberulous near above. <italic>Panicles</italic> (6−)10−24(−30) cm long, 6−15 mm wide, narrow, spike-like, usually plumbeous; <italic>primary branches</italic> 0.2−2.5 cm long, erect and tightly ascending appressed, floriferous to base; <italic>pedicels</italic> 0.5−4 mm long, usually shorter than the spikelets, hispid. <italic>Spikelets</italic> 5−7(−8) mm long, plumbeous, rarely 2-flowered; <italic>glumes</italic> (4−)5−7(−8) mm long, usually as long or longer than the floret, sometimes a little shorter, lanceolate, about equal, 1-nerved, scabrous, apex acuminate, unawned, mu<!--PageBreak--><!--PageBreak--><!--PageBreak-->cronate, or short-awned; <italic>lemmas</italic> (4.6−)5−6.7(−7.1) mm long, lanceolate, plumbeous, scabrous, apex acuminate, unawned, mucronate or short-awned, the awn 1−3(−4) mm long, inserted just below the apex; <italic>callus</italic> sparsely short bearded, the hairs 0.1−0.2 mm long; <italic>paleas</italic> (4.6−)5−6.5 mm long, about as long as the lemma, narrowly lanceolate, scaberulous, apex acuminate; <italic>anthers</italic> 2−3 mm long, purplish or yellowish. <italic>Caryopses</italic> 2.5−3.5 mm long, fusiform, dark reddish-brown.</p><fig id="F7" position="float" orientation="portrait"><label>Figure 6.</label><caption><p><bold>A−C</bold><italic><tp:taxon-name><tp:taxon-name-part taxon-name-part-type="genus" reg="Muhlenbergia">Muhlenbergia</tp:taxon-name-part><tp:taxon-name-part taxon-name-part-type="species" reg="coerulea">coerulea</tp:taxon-name-part></tp:taxon-name></italic> (Griseb.) Mez <bold>A</bold> habit <bold>B</bold> panicle <bold>C</bold> spikelet <bold>D−F</bold><italic><tp:taxon-name><tp:taxon-name-part taxon-name-part-type="genus" reg="Muhlenbergia">Muhlenbergia</tp:taxon-name-part><tp:taxon-name-part taxon-name-part-type="species" reg="rigida">rigida</tp:taxon-name-part></tp:taxon-name></italic> (Kunth) Kunth <bold>D</bold> habit <bold>E</bold> panicle <bold>F</bold> spikelet. Drawings from <xref ref-type="bibr" rid="B7">Giraldo-Cañas and Peterson (2009)</xref>, <xref ref-type="bibr" rid="B28">Peterson and Giraldo-Cañas (2011)</xref>. <bold>A−C</bold> drawn from <italic>S.G. Beck 7700</italic> (LPB) <bold>D</bold> drawn from <italic>P.M. Peterson 9659</italic> (US) <bold>E, F</bold> drawn from <italic>P.M. Peterson, C.R. Annable &amp; J. Valdés-Reyna 10876</italic> (US).</p></caption><graphic xmlns:xlink="http://www.w3.org/1999/xlink" xlink:href="phytokeys-114-123-g006.jpg" position="float" orientation="portrait" xlink:type="simple" id="oo_254047.jpg"/></fig></tp:treatment-sec><tp:treatment-sec sec-type="distribution" id="SECID0EHRFM"><title>Distribution.</title><p><italic><tp:taxon-name><tp:taxon-name-part taxon-name-part-type="genus" reg="Muhlenbergia">Muhlenbergia</tp:taxon-name-part><tp:taxon-name-part taxon-name-part-type="species" reg="coerulea">coerulea</tp:taxon-name-part></tp:taxon-name></italic> ranges throughout the Andean Cordillera from Colombia, Venezuela, Ecuador to Argentina, Peru and Bolivia.</p></tp:treatment-sec><tp:treatment-sec sec-type="ecology" id="SECID0EYRFM"><title>Ecology.</title><p><italic><tp:taxon-name><tp:taxon-name-part taxon-name-part-type="genus" reg="Muhlenbergia">Muhlenbergia</tp:taxon-name-part><tp:taxon-name-part taxon-name-part-type="species" reg="coerulea">coerulea</tp:taxon-name-part></tp:taxon-name></italic> grows on rocky, often sandy slopes, derived from volcanic origins usually near arroyos associated with of <italic><tp:taxon-name><tp:taxon-name-part taxon-name-part-type="genus" reg="Alnus">Alnus</tp:taxon-name-part></tp:taxon-name></italic>, <italic><tp:taxon-name><tp:taxon-name-part taxon-name-part-type="genus" reg="Anatherostipa">Anatherostipa</tp:taxon-name-part><tp:taxon-name-part taxon-name-part-type="species" reg="obtusa">obtusa</tp:taxon-name-part></tp:taxon-name></italic> (Nees &amp; Meyen) Peñail., <italic><tp:taxon-name><tp:taxon-name-part taxon-name-part-type="genus" reg="Aristida">Aristida</tp:taxon-name-part></tp:taxon-name></italic>, <italic><tp:taxon-name><tp:taxon-name-part taxon-name-part-type="genus" reg="Calamagrostis">Calamagrostis</tp:taxon-name-part></tp:taxon-name></italic>, <italic><tp:taxon-name><tp:taxon-name-part taxon-name-part-type="genus" reg="Calceolaria">Calceolaria</tp:taxon-name-part></tp:taxon-name></italic>, <italic><tp:taxon-name><tp:taxon-name-part taxon-name-part-type="genus" reg="Festuca">Festuca</tp:taxon-name-part></tp:taxon-name></italic>, <italic><tp:taxon-name><tp:taxon-name-part taxon-name-part-type="genus" reg="Hypericum">Hypericum</tp:taxon-name-part></tp:taxon-name></italic>, <italic><tp:taxon-name><tp:taxon-name-part taxon-name-part-type="genus" reg="Jarava">Jarava</tp:taxon-name-part><tp:taxon-name-part taxon-name-part-type="species" reg="ichu">ichu</tp:taxon-name-part></tp:taxon-name></italic> Ruiz &amp; Pav., <italic><tp:taxon-name><tp:taxon-name-part taxon-name-part-type="genus" reg="Lupinus">Lupinus</tp:taxon-name-part></tp:taxon-name></italic>, <italic><tp:taxon-name><tp:taxon-name-part taxon-name-part-type="genus" reg="Monnina">Monnina</tp:taxon-name-part></tp:taxon-name></italic>, <italic><tp:taxon-name><tp:taxon-name-part taxon-name-part-type="genus" reg="Nassella">Nassella</tp:taxon-name-part></tp:taxon-name></italic>, <italic><tp:taxon-name><tp:taxon-name-part taxon-name-part-type="genus" reg="Oreocallis">Oreocallis</tp:taxon-name-part><tp:taxon-name-part taxon-name-part-type="species" reg="grandiflora">grandiflora</tp:taxon-name-part></tp:taxon-name></italic> (Lam.) R. Br., <italic><tp:taxon-name><tp:taxon-name-part taxon-name-part-type="genus" reg="Polylepis">Polylepis</tp:taxon-name-part></tp:taxon-name></italic>, <italic><tp:taxon-name><tp:taxon-name-part taxon-name-part-type="genus" reg="Puya">Puya</tp:taxon-name-part></tp:taxon-name></italic>, <italic><tp:taxon-name><tp:taxon-name-part taxon-name-part-type="genus" reg="Rubus">Rubus</tp:taxon-name-part></tp:taxon-name></italic>, <italic><tp:taxon-name><tp:taxon-name-part taxon-name-part-type="genus" reg="Schizachyrium">Schizachyrium</tp:taxon-name-part></tp:taxon-name></italic> and cultivated <italic><tp:taxon-name><tp:taxon-name-part taxon-name-part-type="genus" reg="Pinus">Pinus</tp:taxon-name-part></tp:taxon-name></italic>; 2450−4900 m. Flowering February through August.</p></tp:treatment-sec><tp:treatment-sec sec-type="comments" id="SECID0EMWFM"><title>Comments.</title><p>In recent literature (<xref ref-type="bibr" rid="B7">Giraldo-Cañas and Peterson 2009</xref>; <xref ref-type="bibr" rid="B28">Peterson and Giraldo-Cañas 2011</xref>, <xref ref-type="bibr" rid="B29">2012</xref>), this species was referred to as <italic><tp:taxon-name><tp:taxon-name-part taxon-name-part-type="genus" reg="Muhlenbergia">Muhlenbergia</tp:taxon-name-part><tp:taxon-name-part taxon-name-part-type="species" reg="angustata">angustata</tp:taxon-name-part></tp:taxon-name></italic> (J. Presl) Kunth but the type [<italic><tp:taxon-name><tp:taxon-name-part taxon-name-part-type="genus" reg="Podosemum">Podosemum</tp:taxon-name-part><tp:taxon-name-part taxon-name-part-type="species" reg="angustatum">angustatum</tp:taxon-name-part></tp:taxon-name></italic> J. Presl] clearly aligns with what we had been referring to as the hybrid between this species and <italic><tp:taxon-name><tp:taxon-name-part taxon-name-part-type="genus" reg="Muhlenbergia">M.</tp:taxon-name-part><tp:taxon-name-part taxon-name-part-type="species" reg="rigida">rigida</tp:taxon-name-part></tp:taxon-name></italic>. Therefore, we adopt the next available name, <italic><tp:taxon-name><tp:taxon-name-part taxon-name-part-type="genus" reg="Muhlenbergia">Muhlenbergia</tp:taxon-name-part><tp:taxon-name-part taxon-name-part-type="species" reg="coerulea">coerulea</tp:taxon-name-part></tp:taxon-name></italic> and change the hybrid designation to <italic><tp:taxon-name><tp:taxon-name-part taxon-name-part-type="genus" reg="Muhlenbergia">M.</tp:taxon-name-part><tp:taxon-name-part taxon-name-part-type="species" reg="coerulea">coerulea</tp:taxon-name-part></tp:taxon-name></italic> × <italic><tp:taxon-name><tp:taxon-name-part taxon-name-part-type="genus" reg="Muhlenbergia">M.</tp:taxon-name-part><tp:taxon-name-part taxon-name-part-type="species" reg="rigida">rigida</tp:taxon-name-part></tp:taxon-name></italic>. Many specimens studied are intermediate between <italic><tp:taxon-name><tp:taxon-name-part taxon-name-part-type="genus" reg="Muhlenbergia">M.</tp:taxon-name-part><tp:taxon-name-part taxon-name-part-type="species" reg="coerulea">coerulea</tp:taxon-name-part></tp:taxon-name></italic> and <italic><tp:taxon-name><tp:taxon-name-part taxon-name-part-type="genus" reg="Muhlenbergia">M.</tp:taxon-name-part><tp:taxon-name-part taxon-name-part-type="species" reg="rigida">rigida</tp:taxon-name-part></tp:taxon-name></italic>. These are treated as hybrids [<italic><tp:taxon-name><tp:taxon-name-part taxon-name-part-type="genus" reg="Muhlenbergia">M.</tp:taxon-name-part><tp:taxon-name-part taxon-name-part-type="species" reg="coerulea">coerulea</tp:taxon-name-part></tp:taxon-name></italic> (Griseb.) Mez × <italic><tp:taxon-name><tp:taxon-name-part taxon-name-part-type="genus" reg="Muhlenbergia">M.</tp:taxon-name-part><tp:taxon-name-part taxon-name-part-type="species" reg="rigida">rigida</tp:taxon-name-part></tp:taxon-name></italic> (Kunth) Kunth; <xref ref-type="bibr" rid="B17">Lægaard and Peterson 2001</xref>; <xref ref-type="bibr" rid="B28">Peterson and Giraldo-Cañas 2011</xref>, <xref ref-type="bibr" rid="B29">2012</xref>] since the size, width and colour of the <italic>panicles</italic> and the surface structure and length of the glumes and lemmas, are intermediate between these two recognised species.</p><p><italic><tp:taxon-name><tp:taxon-name-part taxon-name-part-type="genus" reg="Muhlenbergia">Muhlenbergia</tp:taxon-name-part><tp:taxon-name-part taxon-name-part-type="species" reg="coerulea">coerulea</tp:taxon-name-part></tp:taxon-name></italic> is deeply embedded in the <tp:taxon-name><tp:taxon-name-part taxon-name-part-type="genus" reg="Muhlenbergia">M.</tp:taxon-name-part><tp:taxon-name-part taxon-name-part-type="infraspecific-rank">subg.</tp:taxon-name-part><tp:taxon-name-part taxon-name-part-type="subgenus" reg="Trichochloa">Trichochloa</tp:taxon-name-part></tp:taxon-name> clade, a group of tall, rather robust perennials historically placed in <italic><tp:taxon-name><tp:taxon-name-part taxon-name-part-type="genus" reg="Podosemum">Podosemum</tp:taxon-name-part></tp:taxon-name></italic> or <italic><tp:taxon-name><tp:taxon-name-part taxon-name-part-type="genus" reg="Epicampes">Epicampes</tp:taxon-name-part></tp:taxon-name></italic> (<xref ref-type="bibr" rid="B55">Soderstrom 1967</xref>; <xref ref-type="bibr" rid="B38">Peterson et al. 2010b</xref>; Fig. <xref ref-type="fig" rid="F1">1A</xref>).</p></tp:treatment-sec><tp:treatment-sec sec-type="material" id="SECID0EO3FM"><title>Specimens examined.</title><p>Peru. <bold>Ancash</bold>: Prov. Huaylas, Pueblo Libre, Antircán, A. Cano 11714 (USM); Prov. Huari, Huascarán National Park, Quebrada Pachachaca, D.N. Smith 12619, A. Gonzalez &amp; D. Maldonado (USM); Quebrada Los Cedros, D.N. Smith 9892, R. Valencia &amp; L. Minaya (CPUN); Prov. Huari, Huascarán National Park, Alpamayo−Cashampampa trail, 3950 m, 13 Mar 1985, D.N. Smith 10054 &amp; R. Valencia (MO, USM); Prov. Recuay, between Pequipalpa and Rachacoco, L.I. Masías 44 (USM); Huascarán National Park, Auqispuquipio, D.N. Smith 12115, R. Valencia &amp; M. Buddensiek (MO, USM); Prov. Yungay, Cordillera Blanca, 20 km ENE of Yungay, <named-content xmlns:xlink="http://www.w3.org/1999/xlink" content-type="dwc:verbatimCoordinates" xlink:type="simple"><named-content content-type="geo-json" specific-use="{&#34;type&#34;:&#34;Point&#34;,&#34;coordinates&#34;:[-77.685611,-9.107278]}" id="NCID0EZ3FM" xlink:type="simple">9°6'26.2"S, 77°41'8.2"W</named-content></named-content>, 3247 m, 15 Mar 2008, P.M. Peterson 21703, R.J. Soreng, M. La Torre &amp; J.V. Rojas Fox (US, USM); quebrada Llauganuco, 24 km ENE of Yungay, <named-content xmlns:xlink="http://www.w3.org/1999/xlink" content-type="dwc:verbatimCoordinates" xlink:type="simple"><named-content content-type="geo-json" specific-use="{&#34;type&#34;:&#34;Point&#34;,&#34;coordinates&#34;:[-77.672028,-9.096194]}" id="NCID0EB4FM" xlink:type="simple">9°5'46.3"S, 77°40'19.3"W</named-content></named-content>, 3309 m, 16 Mar 2008, P.M. Peterson 21720, R.J. Soreng, M. La Torre &amp; J.V. Rojas Fox (US, USM). <bold>Arequipa</bold>: Prov. Caraveli, Quicacha, 5 May 1955, A. Guevara s.n. (USM). <bold>Ayacucho</bold>: Prov. Huanca Sancos, 19 km NW of Putajasa on road towards Huanca Sancos, <named-content xmlns:xlink="http://www.w3.org/1999/xlink" content-type="dwc:verbatimCoordinates" xlink:type="simple"><named-content content-type="geo-json" specific-use="{&#34;type&#34;:&#34;Point&#34;,&#34;coordinates&#34;:[-74.287250,-14.000722]}" id="NCID0EN4FM" xlink:type="simple">14°00'2.6"S, 74°17'14.1"W</named-content></named-content>, 3900 m, 25 Feb 2002, P.M. Peterson 16268, A. Cano, M. La Torre, A Ramirez &amp; D. Susanibar (US, USM). <bold>Cajamarca</bold>: Prov. Cajabamba, ca. 20 km WSW of Cajabamba, <!--PageBreak--><named-content xmlns:xlink="http://www.w3.org/1999/xlink" content-type="dwc:verbatimCoordinates" xlink:type="simple"><named-content content-type="geo-json" specific-use="{&#34;type&#34;:&#34;Point&#34;,&#34;coordinates&#34;:[-78.233750,-7.705000]}" id="NCID0EY4FM" xlink:type="simple">7°42'18.0"S, 78°14'1.5"W</named-content></named-content>, 3263 m, 23 Mar 2008, P.M. Peterson &amp; R.J. Soreng 21868 (US, USM); Prov. Cajamarca, La Encañada, Cerro Negro, M. Cabanillas Medina &amp; M. Sánchez Montoya 1530 (CPUN); La Encañada, ruta Combayo−Yanacocha, I. Sánchez Vega 10574 (CPUN); N del canal Cumbe Mayo, I Sánchez –Vega U. Molau 3733 (CPUN); Cumbe Mayo, W of Cajamarca, S.A. Renvoize 4990, S. Lægaard &amp; I. Sánchez Vega (CPUN, K, US); Pampas de Guanico, ruta a Guagal, I. Sánchez Vega 1141 (CPUN); Sais Atahualpa, de Porcón, I Sánchez Vega 2528, V. Torrel &amp; E. Medina (CPUN); Quebrada de la Esperanza along road to Cumbe Mayo, I. Sánchez Vega &amp; V. Torre 3289 (CPUN); Cerro Campanario, I. Sánchez Vega 6605 (CPUN); Prov. Celendin, Celendin, 3600 m, 24 Jun 1961, R. Ferreyra 15117 (USM); Prov. San Miguel, 64 km N of Cajamarca and 3 km SW of El Cobro, 3530 m, 16 Mar 2000, P.M. Peterson &amp; N. Refulio Rodriguez 14926 (CPUN, US, USM); Prov. San Pablo, 32 km NW of Cajamarca towards San Pablo, 3470 m, 15 Mar 2000, P.M. Peterson &amp; N. Refulio Rodriguez 14882 (US, USM); Cajamarca−Chota road, km 37−40 marker, A. Gentry 61575, C. Diaz &amp; C. Blaney (MO, USM). <bold>Huancavelica</bold>: Prov. Huancavelica, Canyon of Rio Ichu, SW of Huancavelica, <named-content xmlns:xlink="http://www.w3.org/1999/xlink" content-type="dwc:verbatimCoordinates" xlink:type="simple"><named-content content-type="geo-json" specific-use="{&#34;type&#34;:&#34;Point&#34;,&#34;coordinates&#34;:[-75.056806,-12.813389]}" id="NCID0EC5FM" xlink:type="simple">12°48'48.2"S, 75°3'24.5"W</named-content></named-content>, 4894 m, 14 Mar 2007, P.M. Peterson 20462, R.J. Soreng, K. Romaschenko &amp; D. Susanibar (US, USM); Tayacaja, Hacienda Tocas, between Colcabamba and Paucarbamba, 3400 m, 20 Apr 1954, O. Tovar 1981 (US, USM). <bold>Huánuco</bold>: Prov. de Huánuco, Mitotambo, above Mito, R. Ferreyra 6895 (MOL, US, USM); above Mitotambo, R. Ferreyra 9434 (USM); 3−6 mi NW of Mito, J.F. Macbride and Featherstone 1929 (F, US), Mito, J.F. Macbride and Featherstone 1721 (F, US); Prov. Ambo, Huarmiragra, A. Granda 1676 (USM). <bold>Junín</bold>: Pachacaya−Huari, 3600 m, 25 Mar 1979, O. Tovar 7838 (USM); Prov. Huancayo, Cerros E of Huancayo, O. Tovar 3259 (US); above Ocopilla, near Huancayo, O. Tovar 4506 (US, USM); above Huancayo, O. Tovar 2795 (US, USM); Palián, O. Tovar 9339 (USM); Cerros E of Huancayo, O. Tovar 3259 (USM); Oroya, A.S. Hitchcock 22182 (US). <bold>La Libertad</bold>: Prov. Huancayo, Acopalca, 4000 m, 20 Jul 1945, J. Infantes Vera 406 (LIL); Prov. Bolivar, 3 km ESE of Longotea and 9 km W of Uchumarca, <named-content xmlns:xlink="http://www.w3.org/1999/xlink" content-type="dwc:verbatimCoordinates" xlink:type="simple"><named-content content-type="geo-json" specific-use="{&#34;type&#34;:&#34;Point&#34;,&#34;coordinates&#34;:[-77.850611,-7.057750]}" id="NCID0EQ5FM" xlink:type="simple">7°3'27.9"S, 77°51'2.2"W</named-content></named-content>, 3202 m, 31 Mar 2008, P.M. Peterson 21957, R.J. Soreng &amp; J. Montoya Quino (US, USM); Prov. Otuzco, Trujillo−Huamachuco road, 10−15 km before Shorey, D.N. Smith &amp; R. Vasquez 3289 (MO, USM); Larbimbambu, 2450 m, 5 Feb 1949, J. Infantes Vera 1654 (LIL); Cerro Sango, A. Sagástegui 14428 (HAO); Prov. Santiago de Chuco, Shoreyo−Truillo road, 5 km from Shoreyo, D. Smith 2339 (MO, US, USM). <bold>Lambayeque</bold>: Prov. Ferreñafe, Incahuasi, S. Llatas Q. 1934 (CPUN, HAO, USM). <bold>Piura</bold>: Prov. Huancabamba, 14 km E of Sondor on road towards Tabaconas, 2540 m, 31 Mar 2000, P.M. Peterson &amp; N. Refulio Rodriguez 15153 (CPUN, US, USM). <bold>Puno</bold>: Chijnaya, Pueblo de Pucará, 3900 m, Mar 1964, A. Vera 107 (COL); Hacienda Caracara, entre Llave y Pucará, 3850 m, 4 Mar 1966, O. Tovar 5162 (US); Hacienda Sollocota, 3850 m, 7 Mar 1966, O. Tovar 5229 (USM); Camacani, 9 Mar 1966, 3850 m, O. Tovar 5263 (USM); Prov. Carabaya, 10 km S of Ollachea, J.D. Boeke &amp; S. Boeke 2974 (NY, US); Prov. Chucuito, 3 km S of Pizacoma, 4050 m, 7 Mar 1999, P.M. Peterson &amp; N. Refulio Rodriguez 14694 (US, USM).</p><!--PageBreak--></tp:treatment-sec><tp:treatment-sec><!--Section generated to contain objects referenced in tp:taxon-treatment.--><fig id="F6" position="float" orientation="portrait"><label>Figure 5.</label><caption><p><bold>A−D</bold><italic><tp:taxon-name><tp:taxon-name-part taxon-name-part-type="genus" reg="Muhlenbergia">Muhlenbergia</tp:taxon-name-part><tp:taxon-name-part taxon-name-part-type="species" reg="coerulea">coerulea</tp:taxon-name-part></tp:taxon-name></italic> (Griseb.) Mez <bold>A</bold> habit <bold>B</bold> culm and panicle <bold>C</bold> ligule <bold>D</bold> spikelet <bold>E−K</bold><italic><tp:taxon-name><tp:taxon-name-part taxon-name-part-type="genus" reg="Muhlenbergia">Muhlenbergia</tp:taxon-name-part><tp:taxon-name-part taxon-name-part-type="species" reg="coerulea">coerulea</tp:taxon-name-part></tp:taxon-name></italic> (Griseb.) Mez × <italic><tp:taxon-name><tp:taxon-name-part taxon-name-part-type="genus" reg="Muhlenbergia">Muhlenbergia</tp:taxon-name-part><tp:taxon-name-part taxon-name-part-type="species" reg="rigida">rigida</tp:taxon-name-part></tp:taxon-name></italic> (Kunth) Kunth <bold>E</bold> culm and panicle <bold>F</bold> spikelet <bold>G</bold> floret <bold>H</bold> glumes <bold>I</bold> lemma <bold>J</bold> paleas, dorsal and ventral view <bold>K</bold> lodicules, stamens, and pistil. <bold>A−D</bold> drawn from <italic>P.M. Peterson, R.J. Soreng &amp; J. Montoya Quino 21957</italic> (US) <bold>E−K</bold> drawn <italic>from P.M. Peterson &amp; N. Refulio Rodriguez 14860</italic> (US).</p></caption><graphic xmlns:xlink="http://www.w3.org/1999/xlink" xlink:href="phytokeys-114-123-g005.jpg" position="float" orientation="portrait" xlink:type="simple" id="oo_254046.jpg"/></fig><fig id="F1" position="float" orientation="portrait"><label>Figure 1.</label><caption><p><bold>A, B</bold> Maximum-likelihood tree inferred from combined plastid (<italic>ndhA</italic> intron, <italic>rps16-trnK, rps16</italic> intron, <italic>rps3</italic>, and <italic>rpl32-trnL</italic>) and ITS sequences. Thick branches indicate posterior probabilities of 0.95−1; species in red occur in South America; scale bar = 2%.</p></caption><graphic xmlns:xlink="http://www.w3.org/1999/xlink" xlink:href="phytokeys-114-123-g001.jpg" position="float" orientation="portrait" xlink:type="simple" id="oo_254042.jpg"/></fig></tp:treatment-sec><ref-list><ref id="B7"><mixed-citation xmlns:xlink="http://www.w3.org/1999/xlink" xlink:type="simple"><person-group><name name-style="western"><surname>Giraldo-Cañas</surname><given-names>D</given-names></name><name name-style="western"><surname>Peterson</surname><given-names>P</given-names></name></person-group> (<year>2009</year>) <article-title>El género <italic><tp:taxon-name><tp:taxon-name-part taxon-name-part-type="genus">Muhlenbergia</tp:taxon-name-part></tp:taxon-name></italic> (<tp:taxon-name><tp:taxon-name-part taxon-name-part-type="family">Poaceae</tp:taxon-name-part></tp:taxon-name>: <tp:taxon-name><tp:taxon-name-part taxon-name-part-type="subfamily">Chloridoideae</tp:taxon-name-part></tp:taxon-name>: <tp:taxon-name><tp:taxon-name-part taxon-name-part-type="tribe">Cynodonteae</tp:taxon-name-part></tp:taxon-name>: <tp:taxon-name><tp:taxon-name-part taxon-name-part-type="subtribe">Muhlenbergiinae</tp:taxon-name-part></tp:taxon-name>) en Colombia.</article-title><source>Caldasia</source><volume>31</volume>: <fpage>269</fpage>–<lpage>302</lpage>.</mixed-citation></ref><ref id="B28"><mixed-citation xmlns:xlink="http://www.w3.org/1999/xlink" xlink:type="simple"><person-group><name name-style="western"><surname>Peterson</surname><given-names>PM</given-names></name><name name-style="western"><surname>Giraldo-Cañas</surname><given-names>D</given-names></name></person-group> (<year>2011</year>) <article-title>Las especies de <italic><tp:taxon-name><tp:taxon-name-part taxon-name-part-type="genus">Muhlenbergia</tp:taxon-name-part></tp:taxon-name></italic> (<tp:taxon-name><tp:taxon-name-part taxon-name-part-type="family">Poaceae</tp:taxon-name-part></tp:taxon-name>: <tp:taxon-name><tp:taxon-name-part taxon-name-part-type="subfamily">Chloridoideae</tp:taxon-name-part></tp:taxon-name>) de Argentina.</article-title><source>Caldasia</source><volume>33</volume>: <fpage>21</fpage>–<lpage>54</lpage>.</mixed-citation></ref><ref id="B29"><mixed-citation xmlns:xlink="http://www.w3.org/1999/xlink" xlink:type="simple"><person-group><name name-style="western"><surname>Peterson</surname><given-names>PM</given-names></name><name name-style="western"><surname>Giraldo-Cañas</surname><given-names>D</given-names></name></person-group> (<year>2012</year>) <italic><tp:taxon-name><tp:taxon-name-part taxon-name-part-type="genus">Muhlenbergia</tp:taxon-name-part></tp:taxon-name></italic> Schreb. In: Zuloaga FO, Rugolo ZE, Anton AMR (Eds) Flora Argentina, Flora Vascular de la Republica Argentina, Vol. 3, Tomo 1, <tp:taxon-name><tp:taxon-name-part taxon-name-part-type="subclass">Monocotyledoneae</tp:taxon-name-part></tp:taxon-name>, <tp:taxon-name><tp:taxon-name-part taxon-name-part-type="family">Poaceae</tp:taxon-name-part></tp:taxon-name>: <tp:taxon-name><tp:taxon-name-part taxon-name-part-type="subfamily">Aristidoideae</tp:taxon-name-part></tp:taxon-name> a <tp:taxon-name>Pharoideae</tp:taxon-name>. IBODA-IMBIV, CONICET, Buenos Aires, Argentina, 140−154.</mixed-citation></ref><ref id="B17"><mixed-citation xmlns:xlink="http://www.w3.org/1999/xlink" xlink:type="simple"><person-group><name name-style="western"><surname>Lægaard</surname><given-names>S</given-names></name><name name-style="western"><surname>Peterson</surname><given-names>PM</given-names></name></person-group> (<year>2001</year>) 214(2). <tp:taxon-name><tp:taxon-name-part taxon-name-part-type="family">Gramineae</tp:taxon-name-part></tp:taxon-name> (part 2) Subfam. <tp:taxon-name><tp:taxon-name-part taxon-name-part-type="subfamily">Chloridoideae</tp:taxon-name-part></tp:taxon-name>. In: Harling G, Andersson L (Eds) Botanical Institute, University of Göteborg, Göteborg, 1−131.</mixed-citation></ref><ref id="B55"><mixed-citation xmlns:xlink="http://www.w3.org/1999/xlink" xlink:type="simple"><person-group><name name-style="western"><surname>Soderstrom</surname><given-names>TR</given-names></name></person-group> (<year>1967</year>) <article-title>Taxonomic study of subgenus <tp:taxon-name><tp:taxon-name-part taxon-name-part-type="genus"/><tp:taxon-name-part taxon-name-part-type="subgenus">Podosemum</tp:taxon-name-part></tp:taxon-name> and <tp:taxon-name><tp:taxon-name-part taxon-name-part-type="infraspecific-rank">section</tp:taxon-name-part><tp:taxon-name-part taxon-name-part-type="section">Epicampes</tp:taxon-name-part></tp:taxon-name> of <italic><tp:taxon-name><tp:taxon-name-part taxon-name-part-type="genus">Muhlenbergia</tp:taxon-name-part></tp:taxon-name></italic> (<tp:taxon-name><tp:taxon-name-part taxon-name-part-type="family">Gramineae</tp:taxon-name-part></tp:taxon-name>).</article-title><source>Contributions from the United States National Herbarium</source><volume>34</volume>: <fpage>75</fpage>–<lpage>189</lpage>.</mixed-citation></ref><ref id="B38"><mixed-citation xmlns:xlink="http://www.w3.org/1999/xlink" xlink:type="simple"><person-group><name name-style="western"><surname>Peterson</surname><given-names>PM</given-names></name><name name-style="western"><surname>Romaschenko</surname><given-names>K</given-names></name><name name-style="western"><surname>Johnson</surname><given-names>G</given-names></name></person-group> (<year>2010b</year>) <article-title>A phylogeny and classification of the <tp:taxon-name><tp:taxon-name-part taxon-name-part-type="subtribe">Muhlenbergiinae</tp:taxon-name-part></tp:taxon-name> (<tp:taxon-name><tp:taxon-name-part taxon-name-part-type="family">Poaceae</tp:taxon-name-part></tp:taxon-name>: <tp:taxon-name><tp:taxon-name-part taxon-name-part-type="subfamily">Chloridoideae</tp:taxon-name-part></tp:taxon-name>: <tp:taxon-name><tp:taxon-name-part taxon-name-part-type="tribe">Cynodonteae</tp:taxon-name-part></tp:taxon-name>) based on plastid and nuclear DNA sequences.</article-title><source>American Journal of Botany</source><volume>97</volume>(<issue>9</issue>): <fpage>1532</fpage>–<lpage>1554</lpage>. <ext-link xlink:type="simple" ext-link-type="doi" xlink:href="10.3732/ajb.0900359">https://doi.org/10.3732/ajb.0900359</ext-link></mixed-citation></ref></ref-list></tp:taxon-treatment>
