# Supplementary material for: Revision of Muhlenbergia (Poaceae, Chloridoideae, Cynodonteae, Muhlenbergiinae) in Peru: classification, phylogeny, and a new species, M.romaschenkoi
Source: PhytoKeys. 2018 Dec 31;(114):123–206. doi: 10.3897/phytokeys.114.28799 (PMC6323114; doi:10.3897/phytokeys.114.28799)
Supplement: XML Treatment for Muhlenbergia coerulea [file phytokeys.114.28799-treatment8.xml]

<!DOCTYPE tp:taxon-treatment
  PUBLIC "-//TaxonX//DTD Taxonomic Treatment Publishing DTD v0 20100105//EN" "tax-treatment-NSO.dtd">
<tp:taxon-treatment xmlns:tp="http://www.plazi.org/taxpub"><tp:treatment-meta><kwd-group><label>Taxon classification</label><kwd><named-content xmlns:xlink="http://www.w3.org/1999/xlink" content-type="kingdom">Plantae</named-content></kwd><kwd><named-content xmlns:xlink="http://www.w3.org/1999/xlink" content-type="order">Poales</named-content></kwd><kwd><named-content xmlns:xlink="http://www.w3.org/1999/xlink" content-type="family">Poaceae</named-content></kwd></kwd-group><mixed-citation publication-type="journal"><person-group><name><surname>Peterson</surname><given-names>Paul M.</given-names></name><name><surname>Vega</surname><given-names>Isidoro Sánchez</given-names></name><name><surname>Romaschenko</surname><given-names>Konstantin</given-names></name><name><surname>Giraldo-Cañas</surname><given-names>Diego</given-names></name><name><surname>Rodriguez</surname><given-names>Nancy F. Refulio</given-names></name></person-group><article-title>Revision of <italic><tp:taxon-name><tp:taxon-name-part taxon-name-part-type="genus" reg="Muhlenbergia">Muhlenbergia</tp:taxon-name-part></tp:taxon-name></italic> (<tp:taxon-name><tp:taxon-name-part taxon-name-part-type="family">Poaceae</tp:taxon-name-part></tp:taxon-name>, <tp:taxon-name><tp:taxon-name-part taxon-name-part-type="subfamily">Chloridoideae</tp:taxon-name-part></tp:taxon-name>, <tp:taxon-name><tp:taxon-name-part taxon-name-part-type="tribe">Cynodonteae</tp:taxon-name-part></tp:taxon-name>, <tp:taxon-name><tp:taxon-name-part taxon-name-part-type="subtribe">Muhlenbergiinae</tp:taxon-name-part></tp:taxon-name>) in Peru: classification, phylogeny, and a new species, <italic><tp:taxon-name><tp:taxon-name-part taxon-name-part-type="genus" reg="Muhlenbergia">M.</tp:taxon-name-part><tp:taxon-name-part taxon-name-part-type="species" reg="romaschenkoi">romaschenkoi</tp:taxon-name-part></tp:taxon-name></italic></article-title><source>PhytoKeys</source><day>31</day><month>12</month><year>2018</year><volume>2018</volume><issue>114</issue><fpage>123</fpage><lpage>206</lpage><pub-id pub-id-type="doi">10.3897/phytokeys.114.28799</pub-id></mixed-citation></tp:treatment-meta><tp:nomenclature><label>7.</label><tp:taxon-name>
              <tp:taxon-name-part taxon-name-part-type="genus" reg="Muhlenbergia">Muhlenbergia</tp:taxon-name-part>
              <tp:taxon-name-part taxon-name-part-type="species" reg="coerulea">coerulea</tp:taxon-name-part>
            </tp:taxon-name><tp:taxon-authority>(Griseb.) Mez × M. rigida (Kunth) Kunth.</tp:taxon-authority><xref ref-type="fig" rid="F6">Fig. 5E−K</xref><tp:nomenclature-citation-list><tp:nomenclature-citation><tp:taxon-name>
                  <tp:taxon-name-part taxon-name-part-type="genus" reg="Podosemum">Podosemum</tp:taxon-name-part>
                  <tp:taxon-name-part taxon-name-part-type="species" reg="angustatum">angustatum</tp:taxon-name-part>
                </tp:taxon-name><comment>J. Presl, Reliq. Haenk. 1(4–5):229. 1830. <tp:taxon-name><tp:taxon-name-part taxon-name-part-type="genus" reg="Muhlenbergia">Muhlenbergia</tp:taxon-name-part><tp:taxon-name-part taxon-name-part-type="species" reg="angustata">angustata</tp:taxon-name-part></tp:taxon-name> (J. Presl) Kunth, Enum. Pl. 1: 202. 1833. Type: Peru, <italic>Haenke s.n.</italic> (holotype: PR-4657!; isotype: PRC-450958 [image!]).</comment></tp:nomenclature-citation><tp:nomenclature-citation><tp:taxon-name>
                  <tp:taxon-name-part taxon-name-part-type="genus" reg="Muhlenbergia">Muhlenbergia</tp:taxon-name-part>
                  <tp:taxon-name-part taxon-name-part-type="species" reg="phragmitoides">phragmitoides</tp:taxon-name-part>
                  <tp:taxon-name-part taxon-name-part-type="authority">Griseb.</tp:taxon-name-part>
                  <tp:taxon-name-part taxon-name-part-type="infraspecific-rank">var.</tp:taxon-name-part>
                  <tp:taxon-name-part taxon-name-part-type="variety" reg="breviaristata">breviaristata</tp:taxon-name-part>
                </tp:taxon-name><comment>Hack., Annuaire Conserv. Jard. Bot. Genève 17: 291. 1914. <tp:taxon-name><tp:taxon-name-part taxon-name-part-type="genus" reg="Muhlenbergia">Muhlenbergia</tp:taxon-name-part><tp:taxon-name-part taxon-name-part-type="species" reg="breviaristata">breviaristata</tp:taxon-name-part></tp:taxon-name> (Hack.) Parodi, Physis (Buenos Aires) 9: 219. 1928. Type: Argentina, Tucumán, Lara, 3200 m s.m., 28 Mar 1912, <italic>M. Lillo 11322, Herb. T. Stuckert 22470</italic> (holotype: W-1916-0039607!; isotypes: LIL-40186!, US-3412353 fragm. ex W!).</comment></tp:nomenclature-citation><tp:nomenclature-citation><tp:taxon-name>
                  <tp:taxon-name-part taxon-name-part-type="genus" reg="Muhlenbergia">Muhlenbergia</tp:taxon-name-part>
                  <tp:taxon-name-part taxon-name-part-type="species" reg="holwayorum">holwayorum</tp:taxon-name-part>
                </tp:taxon-name><comment>Hitchc., Contr. U.S. Natl. Herb. 24(8):389. 1927. Type: Bolivia, Sorata, 16 Apr <italic>1920, E.W.D. Holway &amp; M. M. Holway 530</italic> (holotype: US-1108445!).</comment></tp:nomenclature-citation></tp:nomenclature-citation-list></tp:nomenclature><tp:treatment-sec sec-type="description" id="SECID0E3CGM"><title>Description.</title><p><italic>Panicles</italic> (−0.6)1−4 cm wide, spike-like with lower branches slightly prolonged, erect, plumbeous to reddish-purple. <italic>Spikelets</italic> plumbeous to reddish-purple, scabrous; <italic>glumes</italic> 2.5−3.5(−4) mm long, ½ to ¾ as long as the floret; <italic>lemmas</italic> 4−6 mm long, awned, the awns generally 3−8(−10) mm long, straight.</p></tp:treatment-sec><tp:treatment-sec sec-type="distribution" id="SECID0EKDGM"><title>Distribution.</title><p>This presumed hybrid is known to occur in Argentina, Chile, Colombia, Ecuador, Peru and Venezuela.</p></tp:treatment-sec><tp:treatment-sec sec-type="ecology" id="SECID0EPDGM"><title>Ecology.</title><p>The hybrid occurs on gravelly slopes and near cultivated fields in many different plant communities between 2200−3800 m in association with <italic><tp:taxon-name><tp:taxon-name-part taxon-name-part-type="genus" reg="Alnus">Alnus</tp:taxon-name-part></tp:taxon-name></italic>, <italic><tp:taxon-name><tp:taxon-name-part taxon-name-part-type="genus" reg="Aristida">Aristida</tp:taxon-name-part><tp:taxon-name-part taxon-name-part-type="species" reg="adscensionis">adscensionis</tp:taxon-name-part></tp:taxon-name></italic> L. <italic><tp:taxon-name><tp:taxon-name-part taxon-name-part-type="genus" reg="Baccharis">Baccharis</tp:taxon-name-part></tp:taxon-name></italic>, <italic><tp:taxon-name><tp:taxon-name-part taxon-name-part-type="genus" reg="Berberis">Berberis</tp:taxon-name-part></tp:taxon-name></italic>, <italic><tp:taxon-name><tp:taxon-name-part taxon-name-part-type="genus" reg="Calceolaria">Calceolaria</tp:taxon-name-part></tp:taxon-name></italic>, <italic><tp:taxon-name><tp:taxon-name-part taxon-name-part-type="genus" reg="Cenchrus">Cenchrus</tp:taxon-name-part><tp:taxon-name-part taxon-name-part-type="species" reg="clandestinus">clandestinus</tp:taxon-name-part></tp:taxon-name></italic>, <italic><tp:taxon-name><tp:taxon-name-part taxon-name-part-type="genus" reg="Eragrostis">Eragrostis</tp:taxon-name-part><tp:taxon-name-part taxon-name-part-type="species" reg="pastoensis">pastoensis</tp:taxon-name-part></tp:taxon-name></italic> (Kunth) Trin., <italic><tp:taxon-name><tp:taxon-name-part taxon-name-part-type="genus" reg="Festuca">Festuca</tp:taxon-name-part></tp:taxon-name></italic>, <italic><tp:taxon-name><tp:taxon-name-part taxon-name-part-type="genus" reg="Jarava">Jarava</tp:taxon-name-part></tp:taxon-name></italic>, <italic><tp:taxon-name><tp:taxon-name-part taxon-name-part-type="genus" reg="Lantana">Lantana</tp:taxon-name-part></tp:taxon-name></italic>, <italic><tp:taxon-name><tp:taxon-name-part taxon-name-part-type="genus" reg="Lupinus">Lupinus</tp:taxon-name-part></tp:taxon-name></italic>, <italic><tp:taxon-name><tp:taxon-name-part taxon-name-part-type="genus" reg="Muhlenbergia">Muhlenbergia</tp:taxon-name-part><tp:taxon-name-part taxon-name-part-type="species" reg="cenchroides">cenchroides</tp:taxon-name-part></tp:taxon-name></italic>, <italic><tp:taxon-name><tp:taxon-name-part taxon-name-part-type="genus" reg="Muhlenbergia">M.</tp:taxon-name-part><tp:taxon-name-part taxon-name-part-type="species" reg="phalaroides">phalaroides</tp:taxon-name-part></tp:taxon-name></italic>, <italic><tp:taxon-name><tp:taxon-name-part taxon-name-part-type="genus" reg="Muhlenbergia">M.</tp:taxon-name-part><tp:taxon-name-part taxon-name-part-type="species" reg="rigida">rigida</tp:taxon-name-part></tp:taxon-name></italic>, <italic><tp:taxon-name><tp:taxon-name-part taxon-name-part-type="genus" reg="Oxalis">Oxalis</tp:taxon-name-part></tp:taxon-name></italic>, <italic><tp:taxon-name><tp:taxon-name-part taxon-name-part-type="genus" reg="Polygala">Polygala</tp:taxon-name-part></tp:taxon-name></italic>, <italic><tp:taxon-name><tp:taxon-name-part taxon-name-part-type="genus" reg="Puya">Puya</tp:taxon-name-part></tp:taxon-name></italic>, <italic><tp:taxon-name><tp:taxon-name-part taxon-name-part-type="genus" reg="Schinus">Schinus</tp:taxon-name-part><tp:taxon-name-part taxon-name-part-type="species" reg="molle">molle</tp:taxon-name-part></tp:taxon-name></italic> L., <italic><tp:taxon-name><tp:taxon-name-part taxon-name-part-type="genus" reg="Schizochyrium">Schizochyrium</tp:taxon-name-part></tp:taxon-name></italic> and <italic><tp:taxon-name><tp:taxon-name-part taxon-name-part-type="genus" reg="Solanum">Solanum</tp:taxon-name-part></tp:taxon-name></italic>.</p></tp:treatment-sec><tp:treatment-sec sec-type="comments" id="SECID0E4IGM"><title>Comments.</title><p>As expected, individuals of <italic><tp:taxon-name><tp:taxon-name-part taxon-name-part-type="genus" reg="Muhlenbergia">M.</tp:taxon-name-part><tp:taxon-name-part taxon-name-part-type="species" reg="coerulea">coerulea</tp:taxon-name-part></tp:taxon-name></italic> × <italic><tp:taxon-name><tp:taxon-name-part taxon-name-part-type="genus" reg="Muhlenbergia">M.</tp:taxon-name-part><tp:taxon-name-part taxon-name-part-type="species" reg="rigida">rigida</tp:taxon-name-part></tp:taxon-name></italic> have an intermediate morphology, such as: lemma awn length [3−8 (−10) mm], glume length (1/2−3/4 as long as the lemma) and spikelet colouration (plumbeous to reddish-purple). In the Flora of Ecuador, <xref ref-type="bibr" rid="B17">Lægaard and Peterson (2001)</xref> recognised two intermediate forms (“intermediate” and “subangustata”) based on lemma awn length, glume length, colour of the spekelets and surface scabrosity of the glumes and lemmas.</p><p>There are no molecular studies investigating the population genetics of the hybrid with both presumed parents but we hope to persue this in the future. In our analysis, two samples of <italic><tp:taxon-name><tp:taxon-name-part taxon-name-part-type="genus" reg="Muhlenbergia">M.</tp:taxon-name-part><tp:taxon-name-part taxon-name-part-type="species" reg="coerulea">coerulea</tp:taxon-name-part></tp:taxon-name></italic> from Peru form a pair with little variation and two samples of <italic><tp:taxon-name><tp:taxon-name-part taxon-name-part-type="genus" reg="Muhlenbergia">M.</tp:taxon-name-part><tp:taxon-name-part taxon-name-part-type="species" reg="rigida">rigida</tp:taxon-name-part></tp:taxon-name></italic>, one from Mexico and the other from Peru, form a pair with little variation in the analysis of seven DNA sequence markers (<xref ref-type="bibr" rid="B38">Peterson et al. 2010b</xref>). Each of these two clades of <italic><tp:taxon-name><tp:taxon-name-part taxon-name-part-type="genus" reg="Muhlenbergia">M.</tp:taxon-name-part><tp:taxon-name-part taxon-name-part-type="species" reg="coerulea">coerulea</tp:taxon-name-part></tp:taxon-name></italic> and <italic><tp:taxon-name><tp:taxon-name-part taxon-name-part-type="genus" reg="Muhlenbergia">M.</tp:taxon-name-part><tp:taxon-name-part taxon-name-part-type="species" reg="rigida">rigida</tp:taxon-name-part></tp:taxon-name></italic> were not paired but were placed along a comb-like grade in the <tp:taxon-name><tp:taxon-name-part taxon-name-part-type="genus" reg="Muhlenbergia">M.</tp:taxon-name-part><tp:taxon-name-part taxon-name-part-type="infraspecific-rank">subg.</tp:taxon-name-part><tp:taxon-name-part taxon-name-part-type="subgenus" reg="Trichochloa">Trichochloa</tp:taxon-name-part></tp:taxon-name> clade. In our new analysis, there are more samples of <italic><tp:taxon-name><tp:taxon-name-part taxon-name-part-type="genus" reg="Muhlenbergia">M.</tp:taxon-name-part><tp:taxon-name-part taxon-name-part-type="species" reg="rigida">rigida</tp:taxon-name-part></tp:taxon-name></italic> from Mexico and there is greater genetic variability among individuals of this species (Fig. <xref ref-type="fig" rid="F1">1</xref>). However, overall there appears to be low levels of divergence among species in <tp:taxon-name><tp:taxon-name-part taxon-name-part-type="genus" reg="Muhlenbergia">M.</tp:taxon-name-part><tp:taxon-name-part taxon-name-part-type="infraspecific-rank">subg.</tp:taxon-name-part><tp:taxon-name-part taxon-name-part-type="subgenus" reg="Trichochloa">Trichochloa</tp:taxon-name-part></tp:taxon-name>, hence the comb-like appearance suggesting rapid speciation (<xref ref-type="bibr" rid="B38">Peterson et al. 2010b</xref>).</p></tp:treatment-sec><tp:treatment-sec sec-type="material" id="SECID0E3MGM"><title>Specimens examined.</title><p>Peru. <bold>Ancash</bold>: 10 km towards Casma, S.A. Renvoize &amp; S. Lægaard 5154 (CPUN); E of Yungay, S.A. Renvoize &amp; S. Lægaard 5058 (CPUN); Prov. Asunción, Chacas, A. Cano 14572, M. La Torre &amp; W. Mendoza (USM); Prov. Bolognesi, above Chiquián, E. Cerrate 1549 (US, USM); Prov. Corongo, Ocshmarca, S. Leiva 51 (USM); Prov. Huaylas, Huascarán National Park, Auquispuquio ruins, D.N. Smith 11960, R. Valencia &amp; M. Buddensiek (CPUN, USM); Huascarán National Park, Pueblo Libre, A. Cano 11619 (USM); Pueblo Libre, Antircán, A. Cano 11714 (USM). <bold>Apurimac</bold>: Prov. Abancay, 48 km SW of Abamcay on road towards Andahuaylas, <named-content xmlns:xlink="http://www.w3.org/1999/xlink" content-type="dwc:verbatimCoordinates" xlink:type="simple"><named-content content-type="geo-json" specific-use="{&#34;type&#34;:&#34;Point&#34;,&#34;coordinates&#34;:[-72.955639,-13.706556]}" id="NCID0EJNGM" xlink:type="simple">13°42'23.6"S, 72°57'20.3"W</named-content></named-content>, 3280 m, 21 Mar 2002, P.M. Peterson &amp; N. Refulio Rodriguez 16650 (US, USM). <bold>Ayacucho</bold>: Prov. Huamanga, 23 km S of Ayacucho on hwy 3 towards Abancay, <named-content xmlns:xlink="http://www.w3.org/1999/xlink" content-type="dwc:verbatimCoordinates" xlink:type="simple"><named-content content-type="geo-json" specific-use="{&#34;type&#34;:&#34;Point&#34;,&#34;coordinates&#34;:[-74.229667,-13.272639]}" id="NCID0ETNGM" xlink:type="simple">13°16'21.5"S, 74°13'46.8"W</named-content></named-content>, 3575 m, 15 Mar 2007, P.M. Peterson 20490, 20496, R.J. Soreng, K. Romaschenko &amp; D. Susanibar Cruz (US, USM); 27 km S of Ayacucho on hwy 3 towards Abancay, <named-content xmlns:xlink="http://www.w3.org/1999/xlink" content-type="dwc:verbatimCoordinates" xlink:type="simple"><named-content content-type="geo-json" specific-use="{&#34;type&#34;:&#34;Point&#34;,&#34;coordinates&#34;:[-74.228306,-13.286056]}" id="NCID0E2NGM" xlink:type="simple">13°17'9.8"S, 74°13'41.9"W</named-content></named-content>, 3684 m, 16 Mar 2007, P.M. Peterson 20502, R.J. Soreng, K. Romaschenko &amp; D. Susanibar Cruz (US, USM); Prov. Huanca Sancos, 23 km NW of Putajasa on road towards Huanca Sancos, 13°58'11.1"S, 74°18'9.0W, 3800 m, 25 Feb 2002, P.M. Peterson 16272, A. Cano, M. La Torre, A Ramirez &amp; D. Susanibar (US, USM); Prov. Huanca Sancos, 27 km NW of Putajasa and 3 km S of Sacsamarca, <named-content xmlns:xlink="http://www.w3.org/1999/xlink" content-type="dwc:verbatimCoordinates" xlink:type="simple"><named-content content-type="geo-json" specific-use="{&#34;type&#34;:&#34;Point&#34;,&#34;coordinates&#34;:[-74.311528,-13.964194]}" id="NCID0EDOGM" xlink:type="simple">13°57'51.1"S, 74°18'41.5"W</named-content></named-content>, 3650 m, 25 Feb 2002, P.M. Peterson 16273B, A. Cano, M. La Torre, A Ramirez &amp; D. Susanibar (US, USM); Prov. Lucanas, 13 km E of Puquio at km 172 marker, <named-content xmlns:xlink="http://www.w3.org/1999/xlink" content-type="dwc:verbatimCoordinates" xlink:type="simple"><named-content content-type="geo-json" specific-use="{&#34;type&#34;:&#34;Point&#34;,&#34;coordinates&#34;:[-74.074111,-14.688472]}" id="NCID0ELOGM" xlink:type="simple">14°41'18.5S, 74°4'26.8W</named-content></named-content>, 3730 m, 8 Apr 2004, P.M. Peterson &amp; N. Refulio Rodriguez 18207 (US, USM); Ancamarca, L. Vargas &amp; G. Mora 337 (USM). <bold>Cajamarca</bold>: Prov. Cajamarca, 12 km N of Cajamarca on road toward Bambamarca, 3020 m, 14 Mar 2000, P.M. Peterson &amp; N. Refulio Rodriguez 14860 (CPUN, US, USM); Cajamarca−Bambamarca, 13−18 km from Cajamarca, D.N. Smith &amp; R. Vasquez M. 3441 (MO, US, USM); Chotén, 4 km de la carretera Pacasmayo, I. Sánchez Vega 2570, V. Torrel &amp; E. Medina (CPUN); Porcón, I. Sánchez Vega 51 (CPUN, US); above La Encañada ruta a Celendín, I. Sánchez Vega &amp; W. Ruiz Vigo 1730 (CPUN); Prov. Celendín, La Tranca, I. Sánchez Vega &amp; W. Ruiz Vigo 1815 (CPUN); Prov. Celendín, 4 air km W of Celendín, <named-content xmlns:xlink="http://www.w3.org/1999/xlink" content-type="dwc:verbatimCoordinates" xlink:type="simple"><named-content content-type="geo-json" specific-use="{&#34;type&#34;:&#34;Point&#34;,&#34;coordinates&#34;:[-78.169000,-6.903750]}" id="NCID0EVOGM" xlink:type="simple">6°54'13.5"S, 78°10'8.4"W</named-content></named-content>, 2687 m, 29 Mar 2008, P.M. Peterson 21921 &amp; 21922, R.J. Soreng &amp; J. Montoya Quino (US, USM); 10 km from Celendín towards Rio Marañon, S.A. Renvoize &amp; S. Lægaard 4883 (CPUN); Celendín to Cajamarca, near Quillimbas, S.A. Renvoize &amp; S. Lægaard 4871 (CPUN); Cerro Conturami 10 km from Celendín, S.A. Renvoize &amp; S. Lægaard 4946 (CPUN); Prov. Contumaza, Tres Cruces, A. Sagástegui &amp; M. Fukushima 5119 (US); Celendín−Balsas road, 3−10 km from Celendín, D.N. Smith &amp; I. Sánchez Vega 4300 (MO, US). <bold>Cusco</bold>: Prov. Calca, 10 km N of Calca on road towards Lares, <named-content xmlns:xlink="http://www.w3.org/1999/xlink" content-type="dwc:verbatimCoordinates" xlink:type="simple"><named-content content-type="geo-json" specific-use="{&#34;type&#34;:&#34;Point&#34;,&#34;coordinates&#34;:[-71.922250,-13.267472]}" id="NCID0E6OGM" xlink:type="simple">13°16'2.9"S, 71°55'20.1W</named-content></named-content>, 3490 m, 17 Mar 2002, P.M. Peterson &amp; N. Refulio Rodriguez 16597 (US, USM); Prov. Santo Tomas, Chumbivilcas, Apr 1982, M.E. Tapia 208 (USM). <bold>Huancavelica</bold>: Motcca, cerca a Conaica, 3500 m, 1 Apr, 1967, O. Tovar 5889 (USM); Prov. Huancavelica, Pararpuquio, below Conaica, O. Tovar 169 (MOL, US, USM); Sachahuajta, 7 km to Conaica, O. Tovar 950 (US, USM); near Yauli, O. Tovar 2996 (US, USM); Yacu−huanay, O. Tovar 3695 (USM, US); Prov. Tayacaja, Andaimarca, between Colcabamba and Surcubamba, O. Tovar 1821 (US, <!--PageBreak-->USM). <bold>Huánuco</bold>: Prov. de Huánuco, Mitotambo above Mito, R. Ferreyra 9477 (US, USM); Mito, J.F. Macbride 3320 (F, US). <bold>Junín</bold>: Prov. Huancayo, Paccba, 20 km S of Huancayo, O. Tovar 3294 (US, USM); Cerro La Libertad, O. Verlarde Nuñez 2637 (MOL). <bold>La Libertad</bold>: Prov. Bolivar, above Longotea, ruta Bolivar, I. Sánchez Vega 5015 (CPUN); Prov. Otuzco, Agallpampa, A. López M. 1041 (US); Trujillo−Huamachuco road, D.N. Smith &amp; R. Vasquez 3309 (MO, USM). <bold>Lambayeque</bold>: Prov. Ferreñafe, Inkawasi, S. Llatas Quiroz 4114 (USM). <bold>Lima</bold>: Prov. Canta, 2 km SE of San Jose Canta, <named-content xmlns:xlink="http://www.w3.org/1999/xlink" content-type="dwc:verbatimCoordinates" xlink:type="simple"><named-content content-type="geo-json" specific-use="{&#34;type&#34;:&#34;Point&#34;,&#34;coordinates&#34;:[-76.673167,-11.500556]}" id="NCID0EVPGM" xlink:type="simple">11°30'2.0"S, 76°40'23.4W</named-content></named-content>, 2232 m, 27 Mar 2004, P.M. Peterson &amp; N. Refulio Rodriguez 17984 (US, USM). <bold>Piura</bold>: 14 km E of Sondor on road towards Tabaconas, 2540 m, 31 Mar 2000, P.M. Peterson &amp; N. Refulio Rodriguez 15160 (CPUN, US, USM).</p></tp:treatment-sec><tp:treatment-sec><!--Section generated to contain objects referenced in tp:taxon-treatment.--><fig id="F6" position="float" orientation="portrait"><label>Figure 5.</label><caption><p><bold>A−D</bold><italic><tp:taxon-name><tp:taxon-name-part taxon-name-part-type="genus" reg="Muhlenbergia">Muhlenbergia</tp:taxon-name-part><tp:taxon-name-part taxon-name-part-type="species" reg="coerulea">coerulea</tp:taxon-name-part></tp:taxon-name></italic> (Griseb.) Mez <bold>A</bold> habit <bold>B</bold> culm and panicle <bold>C</bold> ligule <bold>D</bold> spikelet <bold>E−K</bold><italic><tp:taxon-name><tp:taxon-name-part taxon-name-part-type="genus" reg="Muhlenbergia">Muhlenbergia</tp:taxon-name-part><tp:taxon-name-part taxon-name-part-type="species" reg="coerulea">coerulea</tp:taxon-name-part></tp:taxon-name></italic> (Griseb.) Mez × <italic><tp:taxon-name><tp:taxon-name-part taxon-name-part-type="genus" reg="Muhlenbergia">Muhlenbergia</tp:taxon-name-part><tp:taxon-name-part taxon-name-part-type="species" reg="rigida">rigida</tp:taxon-name-part></tp:taxon-name></italic> (Kunth) Kunth <bold>E</bold> culm and panicle <bold>F</bold> spikelet <bold>G</bold> floret <bold>H</bold> glumes <bold>I</bold> lemma <bold>J</bold> paleas, dorsal and ventral view <bold>K</bold> lodicules, stamens, and pistil. <bold>A−D</bold> drawn from <italic>P.M. Peterson, R.J. Soreng &amp; J. Montoya Quino 21957</italic> (US) <bold>E−K</bold> drawn <italic>from P.M. Peterson &amp; N. Refulio Rodriguez 14860</italic> (US).</p></caption><graphic xmlns:xlink="http://www.w3.org/1999/xlink" xlink:href="phytokeys-114-123-g005.jpg" position="float" orientation="portrait" xlink:type="simple" id="oo_254046.jpg"/></fig><fig id="F1" position="float" orientation="portrait"><label>Figure 1.</label><caption><p><bold>A, B</bold> Maximum-likelihood tree inferred from combined plastid (<italic>ndhA</italic> intron, <italic>rps16-trnK, rps16</italic> intron, <italic>rps3</italic>, and <italic>rpl32-trnL</italic>) and ITS sequences. Thick branches indicate posterior probabilities of 0.95−1; species in red occur in South America; scale bar = 2%.</p></caption><graphic xmlns:xlink="http://www.w3.org/1999/xlink" xlink:href="phytokeys-114-123-g001.jpg" position="float" orientation="portrait" xlink:type="simple" id="oo_254042.jpg"/></fig></tp:treatment-sec><ref-list><ref id="B17"><mixed-citation xmlns:xlink="http://www.w3.org/1999/xlink" xlink:type="simple"><person-group><name name-style="western"><surname>Lægaard</surname><given-names>S</given-names></name><name name-style="western"><surname>Peterson</surname><given-names>PM</given-names></name></person-group> (<year>2001</year>) 214(2). <tp:taxon-name><tp:taxon-name-part taxon-name-part-type="family">Gramineae</tp:taxon-name-part></tp:taxon-name> (part 2) Subfam. <tp:taxon-name><tp:taxon-name-part taxon-name-part-type="subfamily">Chloridoideae</tp:taxon-name-part></tp:taxon-name>. In: Harling G, Andersson L (Eds) Botanical Institute, University of Göteborg, Göteborg, 1−131.</mixed-citation></ref><ref id="B38"><mixed-citation xmlns:xlink="http://www.w3.org/1999/xlink" xlink:type="simple"><person-group><name name-style="western"><surname>Peterson</surname><given-names>PM</given-names></name><name name-style="western"><surname>Romaschenko</surname><given-names>K</given-names></name><name name-style="western"><surname>Johnson</surname><given-names>G</given-names></name></person-group> (<year>2010b</year>) <article-title>A phylogeny and classification of the <tp:taxon-name><tp:taxon-name-part taxon-name-part-type="subtribe">Muhlenbergiinae</tp:taxon-name-part></tp:taxon-name> (<tp:taxon-name><tp:taxon-name-part taxon-name-part-type="family">Poaceae</tp:taxon-name-part></tp:taxon-name>: <tp:taxon-name><tp:taxon-name-part taxon-name-part-type="subfamily">Chloridoideae</tp:taxon-name-part></tp:taxon-name>: <tp:taxon-name><tp:taxon-name-part taxon-name-part-type="tribe">Cynodonteae</tp:taxon-name-part></tp:taxon-name>) based on plastid and nuclear DNA sequences.</article-title><source>American Journal of Botany</source><volume>97</volume>(<issue>9</issue>): <fpage>1532</fpage>–<lpage>1554</lpage>. <ext-link xlink:type="simple" ext-link-type="doi" xlink:href="10.3732/ajb.0900359">https://doi.org/10.3732/ajb.0900359</ext-link></mixed-citation></ref></ref-list></tp:taxon-treatment>
