# Supplementary material for: Revision of Muhlenbergia (Poaceae, Chloridoideae, Cynodonteae, Muhlenbergiinae) in Peru: classification, phylogeny, and a new species, M.romaschenkoi
Source: PhytoKeys. 2018 Dec 31;(114):123–206. doi: 10.3897/phytokeys.114.28799 (PMC6323114; doi:10.3897/phytokeys.114.28799)
Supplement: XML Treatment for Muhlenbergia diversiglumis [file phytokeys.114.28799-treatment9.xml]

<!DOCTYPE tp:taxon-treatment
  PUBLIC "-//TaxonX//DTD Taxonomic Treatment Publishing DTD v0 20100105//EN" "tax-treatment-NSO.dtd">
<tp:taxon-treatment xmlns:tp="http://www.plazi.org/taxpub"><tp:treatment-meta><kwd-group><label>Taxon classification</label><kwd><named-content xmlns:xlink="http://www.w3.org/1999/xlink" content-type="kingdom">Plantae</named-content></kwd><kwd><named-content xmlns:xlink="http://www.w3.org/1999/xlink" content-type="order">Poales</named-content></kwd><kwd><named-content xmlns:xlink="http://www.w3.org/1999/xlink" content-type="family">Poaceae</named-content></kwd></kwd-group><mixed-citation publication-type="journal"><person-group><name><surname>Peterson</surname><given-names>Paul M.</given-names></name><name><surname>Vega</surname><given-names>Isidoro Sánchez</given-names></name><name><surname>Romaschenko</surname><given-names>Konstantin</given-names></name><name><surname>Giraldo-Cañas</surname><given-names>Diego</given-names></name><name><surname>Rodriguez</surname><given-names>Nancy F. Refulio</given-names></name></person-group><article-title>Revision of <italic><tp:taxon-name><tp:taxon-name-part taxon-name-part-type="genus" reg="Muhlenbergia">Muhlenbergia</tp:taxon-name-part></tp:taxon-name></italic> (<tp:taxon-name><tp:taxon-name-part taxon-name-part-type="family">Poaceae</tp:taxon-name-part></tp:taxon-name>, <tp:taxon-name><tp:taxon-name-part taxon-name-part-type="subfamily">Chloridoideae</tp:taxon-name-part></tp:taxon-name>, <tp:taxon-name><tp:taxon-name-part taxon-name-part-type="tribe">Cynodonteae</tp:taxon-name-part></tp:taxon-name>, <tp:taxon-name><tp:taxon-name-part taxon-name-part-type="subtribe">Muhlenbergiinae</tp:taxon-name-part></tp:taxon-name>) in Peru: classification, phylogeny, and a new species, <italic><tp:taxon-name><tp:taxon-name-part taxon-name-part-type="genus" reg="Muhlenbergia">M.</tp:taxon-name-part><tp:taxon-name-part taxon-name-part-type="species" reg="romaschenkoi">romaschenkoi</tp:taxon-name-part></tp:taxon-name></italic></article-title><source>PhytoKeys</source><day>31</day><month>12</month><year>2018</year><volume>2018</volume><issue>114</issue><fpage>123</fpage><lpage>206</lpage><pub-id pub-id-type="doi">10.3897/phytokeys.114.28799</pub-id></mixed-citation></tp:treatment-meta><tp:nomenclature><label>8.</label><tp:taxon-name>
              <tp:taxon-name-part taxon-name-part-type="genus" reg="Muhlenbergia">Muhlenbergia</tp:taxon-name-part>
              <tp:taxon-name-part taxon-name-part-type="species" reg="diversiglumis">diversiglumis</tp:taxon-name-part>
            </tp:taxon-name><tp:taxon-authority>Trin., Mém. Acad. Imp. Sci. Saint-Pétersbourg, Sér. 6, Sci. Math., Seconde Pt. Sci. Nat. 6,4(3–4):298. 1841.</tp:taxon-authority><xref ref-type="fig" rid="F8">Fig. 7A−D</xref><!--PageBreak--></tp:nomenclature><tp:treatment-sec sec-type="material" id="SECID0EGRGM"><title>Type.</title><p>Mexico, Porto Pedro, <italic>Karwinsky 1393</italic> (holotype: LE-TRIN-1497.01!; isotypes: US-84831! fragm. ex LE-TRIN-1497.02, W!).</p></tp:treatment-sec><tp:treatment-sec sec-type="description" id="SECID0EORGM"><title>Description.</title><p>Sprawling <italic>annuals</italic>. <italic>Culms</italic> 16–50 cm tall, decumbent, rooting at the lower nodes; <italic>nodes</italic> retrorsely pilose; <italic>internodes</italic> smooth or scabridulous. <italic>Leaf sheaths</italic> 1.5–8.5 cm long, sparsely or densely pilose, hairs to 3 mm long, papillose-based; <italic>ligules</italic> 0.5–0.8 mm long, membranous, apex truncate, erose; <italic>blades</italic> 2–6 cm long, 1.5–4 mm wide, flat, bases distinctly narrowed to the junction with the sheath, surfaces scabridulous and sparsely pilose, hairs papillose-based. <italic>Panicles</italic> 6–10.5 cm long, 2.0–4.5 cm wide, secund, open; <italic>primary branches</italic> 0.8–3.5 cm long, secund, spreading at right angles or somewhat reflexed usually lying to one side with 2–5 spikelets; <italic>secondary branches</italic> not developed; <italic>pedicels</italic> 1–5 mm long, scabrous or shortly pilose, hairs papillose-based; <italic>disarticulation</italic> at the base of the primary branches where there is a weak and contorted stipe. <italic>Spikelets</italic> 4–8 mm long, dimorphic with respect to the glumes, proximal spikelets on each branch almost sessile; <italic>glumes of proximal spikelets</italic> on each branch subequal, 0.2–0.7 mm long, orbicular, truncate, often erose or irregularly toothed, unawned; <italic>glumes of distal spikelets</italic> on each branch markedly unequal; <italic>lower</italic> glumes to 8 mm long, 1-veined, acute, usually awned, awns 0.5–3 mm; <italic>upper</italic> glumes orbicular, acute, sometimes awn-tipped; <italic>lemmas</italic> 4.0–7.6 mm long, linear to broadly lanceolate, light greenish, smooth or scabrous, usually with greenish veins, apices acuminate, awned, awns 6–19 mm long, usually straight, scabrous; <italic>paleas</italic> 3.7–6.8 mm long, narrowly lanceolate, coarsely papillate or almost smooth, 2-keeled, the veins prominent, scabrous, greenish, sometimes extending as minute awns, acuminate; <italic>anthers</italic> 0.4–0.8 mm long, yellowish. <italic>Caryopses</italic> 1.8–3 mm long, oblong-ovoid, flattened, brownish. 2<italic>n</italic> = 20.</p><fig id="F8" position="float" orientation="portrait"><label>Figure 7.</label><caption><p><bold>A−D</bold><italic><tp:taxon-name><tp:taxon-name-part taxon-name-part-type="genus" reg="Muhlenbergia">Muhlenbergia</tp:taxon-name-part><tp:taxon-name-part taxon-name-part-type="species" reg="diversiglumis">diversiglumis</tp:taxon-name-part></tp:taxon-name></italic> Trin <bold>A</bold> habit <bold>B</bold> ligule <bold>C</bold> glumes <bold>D</bold> floret <bold>E−H</bold><italic><tp:taxon-name><tp:taxon-name-part taxon-name-part-type="genus" reg="Muhlenbergia">Muhlenbergia</tp:taxon-name-part><tp:taxon-name-part taxon-name-part-type="species" reg="microsperma">microsperma</tp:taxon-name-part></tp:taxon-name></italic> (DC.) Kunth <bold>E</bold> habit <bold>F</bold> ligule <bold>G</bold> glumes <bold>H</bold> lemma. Drawings from <xref ref-type="bibr" rid="B25">Peterson and Annable (1991)</xref><bold>A−D</bold> drawn from <italic>P.M. Peterson &amp; C.R. Annable 4158</italic> (WS) <bold>F−H</bold> drawn from <italic>P.M. Peterson &amp; C.R. Annable 4185</italic> (WS).</p></caption><graphic xmlns:xlink="http://www.w3.org/1999/xlink" xlink:href="phytokeys-114-123-g007.jpg" position="float" orientation="portrait" xlink:type="simple" id="oo_254048.jpg"/></fig></tp:treatment-sec><tp:treatment-sec sec-type="distribution" id="SECID0EDVGM"><title>Distribution.</title><p>The species is native to North America, Central America, Colombia, Venezuela, Ecuador, Peru, and Argentina.</p><!--PageBreak--><!--PageBreak--></tp:treatment-sec><tp:treatment-sec sec-type="ecology" id="SECID0EKVGM"><title>Ecology.</title><p><italic><tp:taxon-name><tp:taxon-name-part taxon-name-part-type="genus" reg="Muhlenbergia">Muhlenbergia</tp:taxon-name-part><tp:taxon-name-part taxon-name-part-type="species" reg="diversiglumis">diversiglumis</tp:taxon-name-part></tp:taxon-name></italic> grows on moist cliffs, along water courses, sandy slopes, and road cuts, primarily in moist shaded environments of broadleaf evergreen forests and pine-oak forests, at elevations of 600–2500 m.</p></tp:treatment-sec><tp:treatment-sec sec-type="comments" id="SECID0E2VGM"><title>Comments.</title><p><italic><tp:taxon-name><tp:taxon-name-part taxon-name-part-type="genus" reg="Muhlenbergia">Muhlenbergia</tp:taxon-name-part><tp:taxon-name-part taxon-name-part-type="species" reg="diversiglumis">diversiglumis</tp:taxon-name-part></tp:taxon-name></italic> can be differentiated from <italic><tp:taxon-name><tp:taxon-name-part taxon-name-part-type="genus" reg="Muhlenbergia">M.</tp:taxon-name-part><tp:taxon-name-part taxon-name-part-type="species" reg="ciliata">ciliata</tp:taxon-name-part></tp:taxon-name></italic>, <italic><tp:taxon-name><tp:taxon-name-part taxon-name-part-type="genus" reg="Muhlenbergia">M.</tp:taxon-name-part><tp:taxon-name-part taxon-name-part-type="species" reg="microsperma">microsperma</tp:taxon-name-part></tp:taxon-name></italic>, and <italic><tp:taxon-name><tp:taxon-name-part taxon-name-part-type="genus" reg="Muhlenbergia">M.</tp:taxon-name-part><tp:taxon-name-part taxon-name-part-type="species" reg="romaschenkoi">romaschenkoi</tp:taxon-name-part></tp:taxon-name></italic> in having secund <italic>panicles</italic> (versus not secund in the latter three species) with each primary branch consisting of 2–5 dimorphic spikelets where the proximal spikelets have short orbicular glumes less than 1 mm long, and the distal spikelets have glumes up to 8 mm long (<xref ref-type="bibr" rid="B25">Peterson and Annable 1991</xref>; <xref ref-type="bibr" rid="B7">Giraldo-Cañas and Peterson 2009</xref>).</p><p><italic><tp:taxon-name><tp:taxon-name-part taxon-name-part-type="genus" reg="Muhlenbergia">Muhlenbergia</tp:taxon-name-part><tp:taxon-name-part taxon-name-part-type="species" reg="diversiglumis">diversiglumis</tp:taxon-name-part></tp:taxon-name></italic> is a member of <tp:taxon-name><tp:taxon-name-part taxon-name-part-type="genus" reg="Muhlenbergia">M.</tp:taxon-name-part><tp:taxon-name-part taxon-name-part-type="infraspecific-rank">subg.</tp:taxon-name-part><tp:taxon-name-part taxon-name-part-type="subgenus" reg="Muhlenbergia">Muhlenbergia</tp:taxon-name-part></tp:taxon-name> and is sister to <italic><tp:taxon-name><tp:taxon-name-part taxon-name-part-type="genus" reg="Muhlenbergia">M.</tp:taxon-name-part><tp:taxon-name-part taxon-name-part-type="species" reg="alamosae">alamosae</tp:taxon-name-part></tp:taxon-name></italic> Vasey and together they are sister to the <italic><tp:taxon-name><tp:taxon-name-part taxon-name-part-type="genus" reg="Muhlenbergia">M.</tp:taxon-name-part><tp:taxon-name-part taxon-name-part-type="species" reg="tarahumara">tarahumara</tp:taxon-name-part></tp:taxon-name></italic>−<italic><tp:taxon-name><tp:taxon-name-part taxon-name-part-type="genus" reg="Muhlenbergia">M.</tp:taxon-name-part><tp:taxon-name-part taxon-name-part-type="species" reg="cenchroides">cenchroides</tp:taxon-name-part></tp:taxon-name></italic>−<italic><tp:taxon-name><tp:taxon-name-part taxon-name-part-type="genus" reg="Muhlenbergia">M.</tp:taxon-name-part><tp:taxon-name-part taxon-name-part-type="species" reg="bryophilus">bryophilus</tp:taxon-name-part></tp:taxon-name></italic>−<italic><tp:taxon-name><tp:taxon-name-part taxon-name-part-type="genus" reg="Muhlenbergia">M.</tp:taxon-name-part><tp:taxon-name-part taxon-name-part-type="species" reg="uniseta">uniseta</tp:taxon-name-part></tp:taxon-name></italic> clade (Fig. <xref ref-type="fig" rid="F1">1B</xref>).</p></tp:treatment-sec><tp:treatment-sec sec-type="material" id="SECID0EM1GM"><title>Specimens examined.</title><p>Peru. <bold>Amazonas</bold>: Dist. Vista Alegre, Puente sobre el Río Salas, 1525 m, 30 Jun 1998, I.M. Sánchez Vega, M.O. Dillon &amp; M. Zapata 9580 (HAO, MO). <bold>Ayacucho</bold>: Naranjayoc, entre Ayna y el Río Apurimac, 900 m, 16 May 1969, O. Tovar 6136 (USM); Ayna, cerca entre Tambo y San Francisco, Jan 1969, L. Aucasime 428 (USM); Province La Mar, Machente, entre Yanamonte y Ayna, 1200 m, 16 May 1969, O. Tovar 6126 (USM); Province La Mar, entre Ayna &amp; Río Apurimac, 900 m, 16 May 1969, O. Tovar 6136 (USM); Ayna, between Huanta and Río Apurimac, 750 m, 7 May 1929, E.P. Killip &amp; A.C. Smith 23127 (US). <bold>Cusco</bold>: Urubamba Valley, San Miguel, 1800 m, 28 May 1913, O.F. Cook &amp; G.B. Gilbert 958 (US); Urubamba, Ciudadela Macchu Picchu, 2300 m, 11 Apr 1963, C. Vargas C. 2159 (US), 14355 (US, USM); Urubamba, Macchu Picchu, 2040 m, Mar 1949, F. Marin 1381 (US); Urubamba, 110 km de Cusco en el camino y atrás de las aguas termales con plantaciones de palta, Macchu Picchu, 2050 m, 21 May 1988; G. Valencia &amp; R. Ochoa 9147 (MO, US). <bold>Huánuco</bold>: Province Leoncio Prado, La Divisoria, carretera a Pucallpa, 1600 m, 21 Apr 1989, J. Schunke Vigo 11349 (MO, US, USM). <bold>Piura</bold>: Huancabamba, Porculla, 1770 m, 6 Mar 1989, S. Llatas Quiroz 2431 (CPUN, HAO, MO).</p></tp:treatment-sec><tp:treatment-sec><!--Section generated to contain objects referenced in tp:taxon-treatment.--><fig id="F1" position="float" orientation="portrait"><label>Figure 1.</label><caption><p><bold>A, B</bold> Maximum-likelihood tree inferred from combined plastid (<italic>ndhA</italic> intron, <italic>rps16-trnK, rps16</italic> intron, <italic>rps3</italic>, and <italic>rpl32-trnL</italic>) and ITS sequences. Thick branches indicate posterior probabilities of 0.95−1; species in red occur in South America; scale bar = 2%.</p></caption><graphic xmlns:xlink="http://www.w3.org/1999/xlink" xlink:href="phytokeys-114-123-g001.jpg" position="float" orientation="portrait" xlink:type="simple" id="oo_254042.jpg"/></fig></tp:treatment-sec><ref-list><ref id="B25"><mixed-citation xmlns:xlink="http://www.w3.org/1999/xlink" xlink:type="simple"><person-group><name name-style="western"><surname>Peterson</surname><given-names>PM</given-names></name><name name-style="western"><surname>Annable</surname><given-names>CR</given-names></name></person-group> (<year>1991</year>) <article-title>Systematics of the annual species of <italic><tp:taxon-name><tp:taxon-name-part taxon-name-part-type="genus">Muhlenbergia</tp:taxon-name-part></tp:taxon-name></italic> (<tp:taxon-name><tp:taxon-name-part taxon-name-part-type="family">Poaceae</tp:taxon-name-part></tp:taxon-name>-<tp:taxon-name>Eragrostideae</tp:taxon-name>).</article-title><source>Systematic Botany Monographs</source><volume>31</volume>: <fpage>1</fpage>–<lpage>109</lpage>. <ext-link xlink:type="simple" ext-link-type="doi" xlink:href="10.2307/25027794">https://doi.org/10.2307/25027794</ext-link></mixed-citation></ref><ref id="B7"><mixed-citation xmlns:xlink="http://www.w3.org/1999/xlink" xlink:type="simple"><person-group><name name-style="western"><surname>Giraldo-Cañas</surname><given-names>D</given-names></name><name name-style="western"><surname>Peterson</surname><given-names>P</given-names></name></person-group> (<year>2009</year>) <article-title>El género <italic><tp:taxon-name><tp:taxon-name-part taxon-name-part-type="genus">Muhlenbergia</tp:taxon-name-part></tp:taxon-name></italic> (<tp:taxon-name><tp:taxon-name-part taxon-name-part-type="family">Poaceae</tp:taxon-name-part></tp:taxon-name>: <tp:taxon-name><tp:taxon-name-part taxon-name-part-type="subfamily">Chloridoideae</tp:taxon-name-part></tp:taxon-name>: <tp:taxon-name><tp:taxon-name-part taxon-name-part-type="tribe">Cynodonteae</tp:taxon-name-part></tp:taxon-name>: <tp:taxon-name><tp:taxon-name-part taxon-name-part-type="subtribe">Muhlenbergiinae</tp:taxon-name-part></tp:taxon-name>) en Colombia.</article-title><source>Caldasia</source><volume>31</volume>: <fpage>269</fpage>–<lpage>302</lpage>.</mixed-citation></ref></ref-list></tp:taxon-treatment>
