# Supplementary material for: Revision of Muhlenbergia (Poaceae, Chloridoideae, Cynodonteae, Muhlenbergiinae) in Peru: classification, phylogeny, and a new species, M.romaschenkoi
Source: PhytoKeys. 2018 Dec 31;(114):123–206. doi: 10.3897/phytokeys.114.28799 (PMC6323114; doi:10.3897/phytokeys.114.28799)
Supplement: XML Treatment for Muhlenbergia fastigiata [file phytokeys.114.28799-treatment10.xml]

<!DOCTYPE tp:taxon-treatment
  PUBLIC "-//TaxonX//DTD Taxonomic Treatment Publishing DTD v0 20100105//EN" "tax-treatment-NSO.dtd">
<tp:taxon-treatment xmlns:tp="http://www.plazi.org/taxpub"><tp:treatment-meta><kwd-group><label>Taxon classification</label><kwd><named-content xmlns:xlink="http://www.w3.org/1999/xlink" content-type="kingdom">Plantae</named-content></kwd><kwd><named-content xmlns:xlink="http://www.w3.org/1999/xlink" content-type="order">Poales</named-content></kwd><kwd><named-content xmlns:xlink="http://www.w3.org/1999/xlink" content-type="family">Poaceae</named-content></kwd></kwd-group><mixed-citation publication-type="journal"><person-group><name><surname>Peterson</surname><given-names>Paul M.</given-names></name><name><surname>Vega</surname><given-names>Isidoro Sánchez</given-names></name><name><surname>Romaschenko</surname><given-names>Konstantin</given-names></name><name><surname>Giraldo-Cañas</surname><given-names>Diego</given-names></name><name><surname>Rodriguez</surname><given-names>Nancy F. Refulio</given-names></name></person-group><article-title>Revision of <italic><tp:taxon-name><tp:taxon-name-part taxon-name-part-type="genus" reg="Muhlenbergia">Muhlenbergia</tp:taxon-name-part></tp:taxon-name></italic> (<tp:taxon-name><tp:taxon-name-part taxon-name-part-type="family">Poaceae</tp:taxon-name-part></tp:taxon-name>, <tp:taxon-name><tp:taxon-name-part taxon-name-part-type="subfamily">Chloridoideae</tp:taxon-name-part></tp:taxon-name>, <tp:taxon-name><tp:taxon-name-part taxon-name-part-type="tribe">Cynodonteae</tp:taxon-name-part></tp:taxon-name>, <tp:taxon-name><tp:taxon-name-part taxon-name-part-type="subtribe">Muhlenbergiinae</tp:taxon-name-part></tp:taxon-name>) in Peru: classification, phylogeny, and a new species, <italic><tp:taxon-name><tp:taxon-name-part taxon-name-part-type="genus" reg="Muhlenbergia">M.</tp:taxon-name-part><tp:taxon-name-part taxon-name-part-type="species" reg="romaschenkoi">romaschenkoi</tp:taxon-name-part></tp:taxon-name></italic></article-title><source>PhytoKeys</source><day>31</day><month>12</month><year>2018</year><volume>2018</volume><issue>114</issue><fpage>123</fpage><lpage>206</lpage><pub-id pub-id-type="doi">10.3897/phytokeys.114.28799</pub-id></mixed-citation></tp:treatment-meta><tp:nomenclature><label>9.</label><tp:taxon-name>
              <tp:taxon-name-part taxon-name-part-type="genus" reg="Muhlenbergia">Muhlenbergia</tp:taxon-name-part>
              <tp:taxon-name-part taxon-name-part-type="species" reg="fastigiata">fastigiata</tp:taxon-name-part>
            </tp:taxon-name><tp:taxon-authority>(J. Presl) Henrard, Meded. Rijks-Herb. 40: 59. 1921.</tp:taxon-authority><xref ref-type="fig" rid="F9">Fig. 8A−E</xref><tp:nomenclature-citation-list><tp:nomenclature-citation><tp:taxon-name>
                  <tp:taxon-name-part taxon-name-part-type="genus" reg="Sporobolus">Sporobolus</tp:taxon-name-part>
                  <tp:taxon-name-part taxon-name-part-type="species" reg="fastigiatus">fastigiatus</tp:taxon-name-part>
                </tp:taxon-name><comment>J. Presl, Reliq. Haenk. 1 (4–5): 241. 1830. Type: Peru, <italic>Haenke s.n.</italic> (holotype: PR, isotypes: PRC-450197 [image!], US-3048470! fragm. ex PR).</comment></tp:nomenclature-citation><tp:nomenclature-citation><tp:taxon-name>
                  <tp:taxon-name-part taxon-name-part-type="genus" reg="Muhlenbergia">Muhlenbergia</tp:taxon-name-part>
                  <tp:taxon-name-part taxon-name-part-type="species" reg="cleefii">cleefii</tp:taxon-name-part>
                </tp:taxon-name><comment>Lægaard, Caldasia 17 (82–85): 409–411. 1995. Type: Colombia, Boyacá, Sierra Nevada del Cocuy, Alto Valle de Lagunilla, páramo pantanoso al sur de la Laguna Cuadrada, 4060 m, 26 sep 1972, <italic>A. Cleef &amp; P.A. Florschutz 5578</italic> (holotype: COL!; isotypes: U-0007997 [image!], US-2785756!).</comment></tp:nomenclature-citation></tp:nomenclature-citation-list></tp:nomenclature><tp:treatment-sec sec-type="description" id="SECID0EE4GM"><title>Description.</title><p>Dense mat-forming <italic>perennials</italic> with scaly rhizomes, the acute scales 4.5−8.1 (−10) mm long, the rhizomes 1−2 (−2.5) mm in diameter. <italic>Culms</italic> 2−8 (−11) cm long, mostly erect, 2−3 (4) mm diameter below; <italic>internodes</italic> 1−10 mm long, compressed. <italic>Leaf sheaths</italic> 3−6 (−10) mm long, distichous, overlapping, margins hyaline; <italic>ligules</italic> 6−1.4 mm long, membranous, decurrent, apex acute to obtuse; <italic>blades</italic> 2.5−8.5 mm long, 0.6−1.1 mm wide, involute, arcuate, glabrous to finely papillose, margins scabrous, apex navicular, often pungent. <italic>Panicles</italic> 1−2 cm long, 1−5 mm wide, contracted, narrow, usually exserted with 3−9 nodes; <italic>primary branches</italic> 0.4−1 cm long, ascending, solitary at a node; <italic>rachis</italic> papillose-roughened just below the spikelets. Spikelets (1.8−-) 2−2.5 mm long, plumbeous; <italic>glumes</italic> (0.8−) 1−1.6 mm long,about ½ as long as the floret, subequal, 1-veined, rarely 2-veined, apex acute to obtuse; <italic>lemmas</italic> (1.7−) 1.9−2.4 mm long, 3-veined, glabrous, plumbeous, apex acute, mucronate, the mucros less than 0.3 mm long; <italic>paleas</italic> (1.6−) 1.8−2.4 mm long, 2-veined, glabrous; <italic>anthers</italic> 1−1.7 mm long, yellow or purple. <italic>Caryopses</italic> 1−1.3 mm long, about 0.4 mm wide, ellipsoid, dark brown.</p><fig id="F9" position="float" orientation="portrait"><label>Figure 8.</label><caption><p><bold>A−E</bold><italic><tp:taxon-name><tp:taxon-name-part taxon-name-part-type="genus" reg="Muhlenbergia">Muhlenbergia</tp:taxon-name-part><tp:taxon-name-part taxon-name-part-type="species" reg="fastigiata">fastigiata</tp:taxon-name-part></tp:taxon-name></italic> (J.Presl) Henrard <bold>A</bold> habit <bold>B</bold> ligule <bold>C</bold> glumes <bold>D</bold> floret <bold>E</bold> stamens and pistil <bold>F−J</bold><italic><tp:taxon-name><tp:taxon-name-part taxon-name-part-type="genus" reg="Muhlenbergia">Muhlenbergia</tp:taxon-name-part><tp:taxon-name-part taxon-name-part-type="species" reg="ligularais">ligularais</tp:taxon-name-part></tp:taxon-name></italic> (Hack.) Hitchc <bold>F</bold> habit <bold>G</bold> ligule <bold>H</bold> glumes <bold>I</bold> floret <bold>J</bold> stamens and pistil. Drawings from <xref ref-type="bibr" rid="B7">Giraldo-Cañas and Peterson (2009)</xref>, <xref ref-type="bibr" rid="B28">Peterson and Giraldo-Cañas (2011)</xref><bold>A−E</bold> drawn from <italic>P.M. Peterson, S. Lægaard, R.J. Soreng &amp; C.R. Annable 12709</italic> (US) <bold>F−J</bold> drawn from <italic>P.M. Peterson, S. Lægaard, R.J. Soreng &amp; C.R. Annable 12684</italic> (US).</p></caption><graphic xmlns:xlink="http://www.w3.org/1999/xlink" xlink:href="phytokeys-114-123-g008.jpg" position="float" orientation="portrait" xlink:type="simple" id="oo_254049.jpg"/></fig></tp:treatment-sec><tp:treatment-sec sec-type="distribution" id="SECID0ERAHM"><title>Distribution.</title><p><italic><tp:taxon-name><tp:taxon-name-part taxon-name-part-type="genus" reg="Muhlenbergia">Muhlenbergia</tp:taxon-name-part><tp:taxon-name-part taxon-name-part-type="species" reg="fastigiata">fastigiata</tp:taxon-name-part></tp:taxon-name></italic> is found in South America in the Andean highlands of Argentina, Bolivia, Chile, Colombia, and Peru (<xref ref-type="bibr" rid="B19">Morden 1985</xref>; <xref ref-type="bibr" rid="B21">Morden and Hatch 1996</xref>).</p></tp:treatment-sec><tp:treatment-sec sec-type="ecology" id="SECID0EKBHM"><title>Ecology.</title><p><italic><tp:taxon-name><tp:taxon-name-part taxon-name-part-type="genus" reg="Muhlenbergia">Muhlenbergia</tp:taxon-name-part><tp:taxon-name-part taxon-name-part-type="species" reg="fastigiata">fastigiata</tp:taxon-name-part></tp:taxon-name></italic> occurs on grassy flats, playas, slopes, rock outcrops, near gravelly creeks and lake margins in granitic and calcareous soils associated with <italic><tp:taxon-name><tp:taxon-name-part taxon-name-part-type="genus" reg="Baccharis">Baccharis</tp:taxon-name-part></tp:taxon-name></italic>, <italic><tp:taxon-name><tp:taxon-name-part taxon-name-part-type="genus" reg="Berberis">Berberis</tp:taxon-name-part></tp:taxon-name></italic>, <italic><tp:taxon-name><tp:taxon-name-part taxon-name-part-type="genus" reg="Calamagrostis">Calamagrostis</tp:taxon-name-part></tp:taxon-name></italic>, <italic><tp:taxon-name><tp:taxon-name-part taxon-name-part-type="genus" reg="Ephedra">Ephedra</tp:taxon-name-part></tp:taxon-name></italic>, <italic><tp:taxon-name><tp:taxon-name-part taxon-name-part-type="genus" reg="Festuca">Festuca</tp:taxon-name-part></tp:taxon-name></italic>, <italic><tp:taxon-name><tp:taxon-name-part taxon-name-part-type="genus" reg="Jarava">Jarava</tp:taxon-name-part></tp:taxon-name></italic>, <italic><tp:taxon-name><tp:taxon-name-part taxon-name-part-type="genus" reg="Margyricarpus">Margyricarpus</tp:taxon-name-part></tp:taxon-name></italic>, <italic><tp:taxon-name><tp:taxon-name-part taxon-name-part-type="genus" reg="Muhlenbergia">Muhlenbergia</tp:taxon-name-part></tp:taxon-name></italic>, <italic><tp:taxon-name><tp:taxon-name-part taxon-name-part-type="genus" reg="Muhlenbergia"/><tp:taxon-name-part taxon-name-part-type="species" reg="ligularis">ligularis</tp:taxon-name-part></tp:taxon-name></italic>, <italic><tp:taxon-name><tp:taxon-name-part taxon-name-part-type="genus" reg="Muhlenbergia">M.</tp:taxon-name-part><tp:taxon-name-part taxon-name-part-type="species" reg="peruviana">peruviana</tp:taxon-name-part></tp:taxon-name></italic>, and <italic><tp:taxon-name><tp:taxon-name-part taxon-name-part-type="genus" reg="Nassella">Nassella</tp:taxon-name-part></tp:taxon-name></italic>; 3000−4900 m.</p></tp:treatment-sec><tp:treatment-sec sec-type="comments" id="SECID0EPEHM"><title>Comments.</title><p>Morphologically, <italic><tp:taxon-name><tp:taxon-name-part taxon-name-part-type="genus" reg="Muhlenbergia">M.</tp:taxon-name-part><tp:taxon-name-part taxon-name-part-type="species" reg="fastigiata">fastigiata</tp:taxon-name-part></tp:taxon-name></italic> can sometimes be confused with the distantly related <italic><tp:taxon-name><tp:taxon-name-part taxon-name-part-type="genus" reg="Muhlenbergia">M.</tp:taxon-name-part><tp:taxon-name-part taxon-name-part-type="species" reg="ligularis">ligularis</tp:taxon-name-part></tp:taxon-name></italic> (<tp:taxon-name><tp:taxon-name-part taxon-name-part-type="genus" reg="Muhlenbergia">M.</tp:taxon-name-part><tp:taxon-name-part taxon-name-part-type="infraspecific-rank">subg.</tp:taxon-name-part><tp:taxon-name-part taxon-name-part-type="subgenus" reg="Bealia">Bealia</tp:taxon-name-part></tp:taxon-name>; Fig. <xref ref-type="fig" rid="F1">1B</xref>). However, the former has well developed rhizomes (absent in <italic><tp:taxon-name><tp:taxon-name-part taxon-name-part-type="genus" reg="Muhlenbergia">M.</tp:taxon-name-part><tp:taxon-name-part taxon-name-part-type="species" reg="ligularis">ligularis</tp:taxon-name-part></tp:taxon-name></italic>) and tightly involute, acuate leaf blades (versus flat and straight). <italic><tp:taxon-name><tp:taxon-name-part taxon-name-part-type="genus" reg="Muhlenbergia">Muhlenbergia</tp:taxon-name-part><tp:taxon-name-part taxon-name-part-type="species" reg="richardsonis">richardsonis</tp:taxon-name-part></tp:taxon-name></italic> (Trin.) Rydb., a wide ranging North American species, is also morphologically similar to <italic><tp:taxon-name><tp:taxon-name-part taxon-name-part-type="genus" reg="Muhlenbergia">M.</tp:taxon-name-part><tp:taxon-name-part taxon-name-part-type="species" reg="fastigiata">fastigiata</tp:taxon-name-part></tp:taxon-name></italic> in most characters, although <italic><tp:taxon-name><tp:taxon-name-part taxon-name-part-type="genus" reg="Muhlenbergia">M.</tp:taxon-name-part><tp:taxon-name-part taxon-name-part-type="species" reg="richardsonis">richardsonis</tp:taxon-name-part></tp:taxon-name></italic> has a taller habit and differes in leaf anatomy (<xref ref-type="bibr" rid="B19">Morden 1985</xref>; <xref ref-type="bibr" rid="B21">Morden and Hatch 1996</xref>). <italic><tp:taxon-name><tp:taxon-name-part taxon-name-part-type="genus" reg="Aciachne">Aciachne</tp:taxon-name-part><tp:taxon-name-part taxon-name-part-type="species" reg="acicularis">acicularis</tp:taxon-name-part></tp:taxon-name></italic> Lægaard and <italic><tp:taxon-name><tp:taxon-name-part taxon-name-part-type="genus" reg="Aciachne">A.</tp:taxon-name-part><tp:taxon-name-part taxon-name-part-type="species" reg="pulvinata">pulvinata</tp:taxon-name-part></tp:taxon-name></italic> Benth., two small, compact, mat-forming perennials, can also be mistaken for <italic><tp:taxon-name><tp:taxon-name-part taxon-name-part-type="genus" reg="Muhlenbergia">M.</tp:taxon-name-part><tp:taxon-name-part taxon-name-part-type="species" reg="fastigiata">fastigiata</tp:taxon-name-part></tp:taxon-name></italic>. However, both species of <italic><tp:taxon-name><tp:taxon-name-part taxon-name-part-type="genus" reg="Aciachne">Aciachne</tp:taxon-name-part></tp:taxon-name></italic> (<tp:taxon-name><tp:taxon-name-part taxon-name-part-type="subfamily">Pooideae</tp:taxon-name-part></tp:taxon-name>: <tp:taxon-name><tp:taxon-name-part taxon-name-part-type="tribe">Stipeae</tp:taxon-name-part></tp:taxon-name>) have longer spikelets ranging from 3.8−6 mm long, glumes that are 3−5-veined, and tightly overlapping lemma margins (<xref ref-type="bibr" rid="B52">Renvoize 1998</xref>; <xref ref-type="bibr" rid="B7">Giraldo-Cañas and Peterson 2009</xref>).</p><p><italic><tp:taxon-name><tp:taxon-name-part taxon-name-part-type="genus" reg="Muhlenbergia">Muhlenbergia</tp:taxon-name-part><tp:taxon-name-part taxon-name-part-type="species" reg="fastigiata">fastigiata</tp:taxon-name-part></tp:taxon-name></italic> is sister to the North American, <italic><tp:taxon-name><tp:taxon-name-part taxon-name-part-type="genus" reg="Muhlenbergia">M.</tp:taxon-name-part><tp:taxon-name-part taxon-name-part-type="species" reg="richardsonis">richardsonis</tp:taxon-name-part></tp:taxon-name></italic> in <tp:taxon-name><tp:taxon-name-part taxon-name-part-type="genus" reg="Muhlenbergia">M.</tp:taxon-name-part><tp:taxon-name-part taxon-name-part-type="infraspecific-rank">subg.</tp:taxon-name-part><tp:taxon-name-part taxon-name-part-type="subgenus" reg="Pseudosporobolus">Pseudosporobolus</tp:taxon-name-part></tp:taxon-name> [Fig. <xref ref-type="fig" rid="F1">1</xref>; <xref ref-type="bibr" rid="B38">Peterson et al. 2010b</xref>].</p></tp:treatment-sec><tp:treatment-sec sec-type="material" id="SECID0EXKHM"><title>Specimens examined.</title><p>Peru. <bold>Ancash</bold>: Recuay, Cordillera Blanca, 39 km S of Catac on road towards Raquia, 3980 m, 21 Mar 1997, P.M. Peterson 13825 &amp; N. Refulio Rodriguez (US, USM); Cordillera Negra, E slope of Cerro Pullicharca (Purac), ca. 1.5 km W of hwy 109 and then 3.6 km S of Tapacocha along Rio Santa, <named-content xmlns:xlink="http://www.w3.org/1999/xlink" content-type="dwc:verbatimCoordinates" xlink:type="simple"><named-content content-type="geo-json" specific-use="{&#34;type&#34;:&#34;Point&#34;,&#34;coordinates&#34;:[-77.395917,-9.927611]}" id="NCID0ECLHM" xlink:type="simple">9°55'39.4"S, 77°23'45.3"W</named-content></named-content>, 3822 m, 9 Mar 2008, P.M. Peterson 21512, R.J. Soreng, M.I. La Torre &amp; J.V. Rojas Fox (US, USM); between Santa Rosa and Araranca 12 Apr 1915, O.F. Cook &amp; G.B. Gilbert 168 (US). <bold>Arequipa</bold>: Prov. Caylloma, Valle de Colca, Chiray−Tuti, 3900 m, 12 Jan 1999, S.G. Beck 26354 (LPB); Prov. Caylloma, Pampa Cañahuas, “Grama dulce”, 4200 m, 3 Jul 2001, M. Rodríguez Diaz 1130 (USM). <bold>Cajamarca</bold>: Prov. Hualgayoc, 8 km NE of Hualgayoc on hwy 3N towards Bambamarca, 3080 m, 17 Mar 2000, P.M. Peterson &amp; N. Refulio Rodriguez 14950 (CPUN, US, USM). Kanzel, above Sunchubamba, 3680 m, 6 Aug 1957, H. Ellenberg 1852 (US). <!--PageBreak--><bold>Cusco</bold>: Chumbivilias, Rio de Velille, 3850 m, C. Vargas C. 14084 (US); Espinar, alrededores de Yauri, 3900 m, 26 Mar 1956, 26 Mar 1956, C. Vargas C. 11209 (US). <bold>Huancavelica</bold>: Huancavelica, Canyon of Rio Ichu, SW of Huancavelica ca. 5 km on Hwy 3 to Santa Ines and Ayacucho, <named-content xmlns:xlink="http://www.w3.org/1999/xlink" content-type="dwc:verbatimCoordinates" xlink:type="simple"><named-content content-type="geo-json" specific-use="{&#34;type&#34;:&#34;Point&#34;,&#34;coordinates&#34;:[-75.056806,-12.813389]}" id="NCID0ETLHM" xlink:type="simple">12°48'48.2"S, 75°3'24.5"W</named-content></named-content>, 4894 m, 14 Mar 2007, P.M. Peterson 20463, R.J. Soreng, K. Romaschenko &amp; D. Susanibar Cruz (US, USM); Tayacaja, Just above Chuquitambo, 4 km SW of Pazo, 3975 m, 9 Apr 1997, P.M. Peterson 14151 &amp; O. Tovar (US, USM). <bold>Junín</bold>: Prov. Huancayo, Acopalca, 3900 m, 25 Jul 1945, J. Infantes Vera s.n. (LIL); Prov. Huancayo, Acopalca, 4000 m, 20 July 1947, J. Infantes Vera 446 (LIL); entre Tarma y La Oroya, 3700 m, A. Weberbauer 2525 (MOL); Hacienda Cachi-Cachi, 4000 m, 22 Oct 1950, O. Velarde Nuñez 2869 (MOL); Jauja, 34 km SE of La Oroya on road towards Jauja, 3600 m, 9 Apr 1997, P.M. Peterson 14125 &amp; O. Tovar (US, USM); Jauja, Tarma−Jauja road, 28 km from Tarma, <named-content xmlns:xlink="http://www.w3.org/1999/xlink" content-type="dwc:verbatimCoordinates" xlink:type="simple"><named-content content-type="geo-json" specific-use="{&#34;type&#34;:&#34;Point&#34;,&#34;coordinates&#34;:[-75.633333,-11.583333]}" id="NCID0E4LHM" xlink:type="simple">11°35'S, 75°38'W</named-content></named-content>, 3950 m, 10 Jan 1984, D.N. Smith 5694 (MO, US); Junín, SE shore of Lago Chinchay Cocha (Junin) and 8 km S of Huayre, 4110 m, 7 Apr 1997, P.M. Peterson 14096 &amp; O. Tovar (US, USM); Yauli, 156 km W of Lima just above Yauli, 4120 m, 5 Apr 1997, P.M. Peterson 14040 &amp; O. Tovar (US, USM); Yauli, La Oroya, 30 Nov 1924, F.L. Stevens 1 (US); Oroyo, 23 Oct 1923, A.S. Hitchcock 22135 (US), 21 Feb 1954, Hirsch s,n. (US), Stevens 1 (US); entre Tarma y Oroya, 3400 m, 29 Jun 1948, R. Ferreyra 3828 (MOL, US, USM); ca. 24 km W of Tarma, 4050 m, 6 May 1979, Teppner 79/387 (US). <bold>La Libertad</bold>: Prov. Huamachuco, Cangau Sartimbamba, 3200 m, 28 Jan 1952, J. Infantes Vera 4072 (LIL); Prov. Huamachuco, Cangau Sartimbamba, 4000 m, 29 Jan 1952, J. Infantes Vera 4045 (LIL); Prov. Huamachuco, Huailillas, 3800 m, 8 Aug 1951, J. Infantes Vera s.n. (LIL). <bold>Lima</bold>: Provincia Huarochiri, Chilca, Bella Vista, 3800 m, 5 Jun 1940, E. Asplund 11436 (NY, US); road from Lima to Huancayo, 3300 m, 20 May 1981, G. Sullivan, K. Young, S. Sánchez &amp; D. Soejarto 1021 (MO, US). <bold>Pasco</bold>: Pasco, 8 km W of NW arm of Laguna de Junín, <named-content xmlns:xlink="http://www.w3.org/1999/xlink" content-type="dwc:verbatimCoordinates" xlink:type="simple"><named-content content-type="geo-json" specific-use="{&#34;type&#34;:&#34;Point&#34;,&#34;coordinates&#34;:[-76.302389,-10.931083]}" id="NCID0ELMHM" xlink:type="simple">10°55'51.9"S, 76°18'8.6"W</named-content></named-content>, 4141 m, 5 Mar 2007, P.M. Peterson 20313, R.J. Soreng &amp; K. Romashchenko (US, USM). <bold>Puno</bold>: Chucuito, 3 km NE of Zepita on road towards Copani, 3820 m, 5 Mar 1999, P.M. Peterson 14631, N. Refulio Rodriguez &amp; F. Salvador Perez (US, USM); 20 km E of Huacullani on road towards Desaguadero, 3880 m, 5 Mar 1999, P.M. Peterson 14645, N. Refulio Rodriguez &amp; F. Salvador Perez (US, USM); 5 km S of Kelluyo, 3860 m, 7 Mar 1999, P.M. Peterson 14686, N. Refulio Rodriguez &amp; F. Salvador Perez (US, USM); El Collao, 11 km E of Santa Rosa and 5 km W of Mazo Cruz, 3880 m, 2 Mar 1999, P.M. Peterson 14598, N. Refulio Rodriguez &amp; F. Salvador Perez (US, USM); 9 km N of Conduriri and 63 km S of Ilave along the Rio Huenque, 3820 m, 3 Mar 1999, P.M. Peterson 14600, N. Refulio Rodriguez &amp; F. Salvador Perez (US, USM); Provincia Melgar, 7 km WNW of Santa. Rosa, <named-content xmlns:xlink="http://www.w3.org/1999/xlink" content-type="dwc:verbatimCoordinates" xlink:type="simple"><named-content content-type="geo-json" specific-use="{&#34;type&#34;:&#34;Point&#34;,&#34;coordinates&#34;:[-70.859639,-14.598583]}" id="NCID0EVMHM" xlink:type="simple">14°35'54.9"S, 70°51'34.7"W</named-content></named-content>, 4002 m, 23 Mar 2007, P.M. Peterson 20605, R.J. Soreng &amp; K. Romashchenko (US, USM); SW of Juliaca ca. 8 km on Hwy 30 to Arequipa, <named-content xmlns:xlink="http://www.w3.org/1999/xlink" content-type="dwc:verbatimCoordinates" xlink:type="simple"><named-content content-type="geo-json" specific-use="{&#34;type&#34;:&#34;Point&#34;,&#34;coordinates&#34;:[-70.215528,-15.543667]}" id="NCID0E4MHM" xlink:type="simple">15°32'37.2"S, 70°12'55.9"W</named-content></named-content>, 3854 m, 31 Mar 2007, P.M. Peterson 20715, R.J. Soreng, K. Romaschenko &amp; S. Gonzalez Elizondo (US, USM); Puno, 2 km N of Laraquerion road towards Puno, <named-content xmlns:xlink="http://www.w3.org/1999/xlink" content-type="dwc:verbatimCoordinates" xlink:type="simple"><named-content content-type="geo-json" specific-use="{&#34;type&#34;:&#34;Point&#34;,&#34;coordinates&#34;:[-70.033083,-16.116417]}" id="NCID0EFNHM" xlink:type="simple">16°6'59.1"S, 70°1'59.1"W</named-content></named-content>, 3940 m, 18 Apr 2004, P.M. Peterson 18327 &amp; N. Refulio Rodriguez (US, USM); San Ro<!--PageBreak-->man, 4 km E of Santa Lucia, <named-content xmlns:xlink="http://www.w3.org/1999/xlink" content-type="dwc:verbatimCoordinates" xlink:type="simple"><named-content content-type="geo-json" specific-use="{&#34;type&#34;:&#34;Point&#34;,&#34;coordinates&#34;:[-70.568889,-15.684500]}" id="NCID0EPNHM" xlink:type="simple">15°41'4.2"S, 70°34'8.0"W</named-content></named-content>, 4030 m, 19 Apr 2004, P.M. Peterson 18332 &amp; N. Refulio Rodriguez (US, USM); 21 km W of Santa Lucia and 5 km E of Puente Cañuma (Laguna Lagunillas), <named-content xmlns:xlink="http://www.w3.org/1999/xlink" content-type="dwc:verbatimCoordinates" xlink:type="simple"><named-content content-type="geo-json" specific-use="{&#34;type&#34;:&#34;Point&#34;,&#34;coordinates&#34;:[-70.784556,-15.667806]}" id="NCID0EXNHM" xlink:type="simple">15°40'4.1"S, 70°47'4.4"W</named-content></named-content>, 4260 m, 20 Apr 2004, P.M. Peterson 18344 &amp; N. Refulio Rodriguez (US, USM); Camjata Hacienda, Capachica Peninsula, Lake Titicaca, Tutin 975 (NY); between Juliaca and Cusco, 3880 m, 27 Nov 1923, A.S. Hitchcock 22448 (US); Hacienda Pairumani, 20 mi SW of Llave, 3900 m, 21 Jul 1946, O.P. Pearson &amp; A. Pearson 14 (US); between Puno and Laguna Umayo, N of Puno, 3970 m, 12 Sep 1959, H.G. Barclay 9265 (US). <bold>Tacna</bold>: Cordillera Volcan Tacora, Ancara, Werderman 1138 (NY, US); Tarata, 11 km NW of Yabroco on road towards Cano, 3680 m, 16 Mar 1999, P.M. Peterson 14814, N. Refulio Rodriguez &amp; F. Salvador Perez (US, USM).</p></tp:treatment-sec><tp:treatment-sec><!--Section generated to contain objects referenced in tp:taxon-treatment.--><fig id="F1" position="float" orientation="portrait"><label>Figure 1.</label><caption><p><bold>A, B</bold> Maximum-likelihood tree inferred from combined plastid (<italic>ndhA</italic> intron, <italic>rps16-trnK, rps16</italic> intron, <italic>rps3</italic>, and <italic>rpl32-trnL</italic>) and ITS sequences. Thick branches indicate posterior probabilities of 0.95−1; species in red occur in South America; scale bar = 2%.</p></caption><graphic xmlns:xlink="http://www.w3.org/1999/xlink" xlink:href="phytokeys-114-123-g001.jpg" position="float" orientation="portrait" xlink:type="simple" id="oo_254042.jpg"/></fig></tp:treatment-sec><ref-list><ref id="B7"><mixed-citation xmlns:xlink="http://www.w3.org/1999/xlink" xlink:type="simple"><person-group><name name-style="western"><surname>Giraldo-Cañas</surname><given-names>D</given-names></name><name name-style="western"><surname>Peterson</surname><given-names>P</given-names></name></person-group> (<year>2009</year>) <article-title>El género <italic><tp:taxon-name><tp:taxon-name-part taxon-name-part-type="genus">Muhlenbergia</tp:taxon-name-part></tp:taxon-name></italic> (<tp:taxon-name><tp:taxon-name-part taxon-name-part-type="family">Poaceae</tp:taxon-name-part></tp:taxon-name>: <tp:taxon-name><tp:taxon-name-part taxon-name-part-type="subfamily">Chloridoideae</tp:taxon-name-part></tp:taxon-name>: <tp:taxon-name><tp:taxon-name-part taxon-name-part-type="tribe">Cynodonteae</tp:taxon-name-part></tp:taxon-name>: <tp:taxon-name><tp:taxon-name-part taxon-name-part-type="subtribe">Muhlenbergiinae</tp:taxon-name-part></tp:taxon-name>) en Colombia.</article-title><source>Caldasia</source><volume>31</volume>: <fpage>269</fpage>–<lpage>302</lpage>.</mixed-citation></ref><ref id="B28"><mixed-citation xmlns:xlink="http://www.w3.org/1999/xlink" xlink:type="simple"><person-group><name name-style="western"><surname>Peterson</surname><given-names>PM</given-names></name><name name-style="western"><surname>Giraldo-Cañas</surname><given-names>D</given-names></name></person-group> (<year>2011</year>) <article-title>Las especies de <italic><tp:taxon-name><tp:taxon-name-part taxon-name-part-type="genus">Muhlenbergia</tp:taxon-name-part></tp:taxon-name></italic> (<tp:taxon-name><tp:taxon-name-part taxon-name-part-type="family">Poaceae</tp:taxon-name-part></tp:taxon-name>: <tp:taxon-name><tp:taxon-name-part taxon-name-part-type="subfamily">Chloridoideae</tp:taxon-name-part></tp:taxon-name>) de Argentina.</article-title><source>Caldasia</source><volume>33</volume>: <fpage>21</fpage>–<lpage>54</lpage>.</mixed-citation></ref><ref id="B19"><mixed-citation xmlns:xlink="http://www.w3.org/1999/xlink" xlink:type="simple"><person-group><name name-style="western"><surname>Morden</surname><given-names>CW</given-names></name></person-group> (<year>1985</year>) A biosystematic study of the <italic><tp:taxon-name><tp:taxon-name-part taxon-name-part-type="genus">Muhlenbergia</tp:taxon-name-part><tp:taxon-name-part taxon-name-part-type="species">repens</tp:taxon-name-part></tp:taxon-name></italic> complex (<tp:taxon-name><tp:taxon-name-part taxon-name-part-type="family">Poaceae</tp:taxon-name-part></tp:taxon-name>). PhD. Dissertation. Texas A&amp;M University, College Station.</mixed-citation></ref><ref id="B21"><mixed-citation xmlns:xlink="http://www.w3.org/1999/xlink" xlink:type="simple"><person-group><name name-style="western"><surname>Morden</surname><given-names>CW</given-names></name><name name-style="western"><surname>Hatch</surname><given-names>SL</given-names></name></person-group> (<year>1996</year>) <article-title>Morphological variation and synopsis of the <italic><tp:taxon-name><tp:taxon-name-part taxon-name-part-type="genus">Muhlenbergia</tp:taxon-name-part><tp:taxon-name-part taxon-name-part-type="species">repens</tp:taxon-name-part></tp:taxon-name></italic> complex (<tp:taxon-name><tp:taxon-name-part taxon-name-part-type="family">Poaceae</tp:taxon-name-part></tp:taxon-name>).</article-title><source>Sida</source><volume>17</volume>: <fpage>349</fpage>–<lpage>365</lpage>.</mixed-citation></ref><ref id="B52"><mixed-citation xmlns:xlink="http://www.w3.org/1999/xlink" xlink:type="simple"><person-group><name name-style="western"><surname>Renvoize</surname><given-names>SA</given-names></name></person-group> (<year>1998</year>) Gramineas de Bolivia. The Royal Botanic Gardens, Kew, 1−644.</mixed-citation></ref><ref id="B38"><mixed-citation xmlns:xlink="http://www.w3.org/1999/xlink" xlink:type="simple"><person-group><name name-style="western"><surname>Peterson</surname><given-names>PM</given-names></name><name name-style="western"><surname>Romaschenko</surname><given-names>K</given-names></name><name name-style="western"><surname>Johnson</surname><given-names>G</given-names></name></person-group> (<year>2010b</year>) <article-title>A phylogeny and classification of the <tp:taxon-name><tp:taxon-name-part taxon-name-part-type="subtribe">Muhlenbergiinae</tp:taxon-name-part></tp:taxon-name> (<tp:taxon-name><tp:taxon-name-part taxon-name-part-type="family">Poaceae</tp:taxon-name-part></tp:taxon-name>: <tp:taxon-name><tp:taxon-name-part taxon-name-part-type="subfamily">Chloridoideae</tp:taxon-name-part></tp:taxon-name>: <tp:taxon-name><tp:taxon-name-part taxon-name-part-type="tribe">Cynodonteae</tp:taxon-name-part></tp:taxon-name>) based on plastid and nuclear DNA sequences.</article-title><source>American Journal of Botany</source><volume>97</volume>(<issue>9</issue>): <fpage>1532</fpage>–<lpage>1554</lpage>. <ext-link xlink:type="simple" ext-link-type="doi" xlink:href="10.3732/ajb.0900359">https://doi.org/10.3732/ajb.0900359</ext-link></mixed-citation></ref></ref-list></tp:taxon-treatment>
