# Supplementary material for: Revision of Muhlenbergia (Poaceae, Chloridoideae, Cynodonteae, Muhlenbergiinae) in Peru: classification, phylogeny, and a new species, M.romaschenkoi
Source: PhytoKeys. 2018 Dec 31;(114):123–206. doi: 10.3897/phytokeys.114.28799 (PMC6323114; doi:10.3897/phytokeys.114.28799)
Supplement: XML Treatment for Muhlenbergia flexuosa [file phytokeys.114.28799-treatment11.xml]

<!DOCTYPE tp:taxon-treatment
  PUBLIC "-//TaxonX//DTD Taxonomic Treatment Publishing DTD v0 20100105//EN" "tax-treatment-NSO.dtd">
<tp:taxon-treatment xmlns:tp="http://www.plazi.org/taxpub"><tp:treatment-meta><kwd-group><label>Taxon classification</label><kwd><named-content xmlns:xlink="http://www.w3.org/1999/xlink" content-type="kingdom">Plantae</named-content></kwd><kwd><named-content xmlns:xlink="http://www.w3.org/1999/xlink" content-type="order">Poales</named-content></kwd><kwd><named-content xmlns:xlink="http://www.w3.org/1999/xlink" content-type="family">Poaceae</named-content></kwd></kwd-group><mixed-citation publication-type="journal"><person-group><name><surname>Peterson</surname><given-names>Paul M.</given-names></name><name><surname>Vega</surname><given-names>Isidoro Sánchez</given-names></name><name><surname>Romaschenko</surname><given-names>Konstantin</given-names></name><name><surname>Giraldo-Cañas</surname><given-names>Diego</given-names></name><name><surname>Rodriguez</surname><given-names>Nancy F. Refulio</given-names></name></person-group><article-title>Revision of <italic><tp:taxon-name><tp:taxon-name-part taxon-name-part-type="genus" reg="Muhlenbergia">Muhlenbergia</tp:taxon-name-part></tp:taxon-name></italic> (<tp:taxon-name><tp:taxon-name-part taxon-name-part-type="family">Poaceae</tp:taxon-name-part></tp:taxon-name>, <tp:taxon-name><tp:taxon-name-part taxon-name-part-type="subfamily">Chloridoideae</tp:taxon-name-part></tp:taxon-name>, <tp:taxon-name><tp:taxon-name-part taxon-name-part-type="tribe">Cynodonteae</tp:taxon-name-part></tp:taxon-name>, <tp:taxon-name><tp:taxon-name-part taxon-name-part-type="subtribe">Muhlenbergiinae</tp:taxon-name-part></tp:taxon-name>) in Peru: classification, phylogeny, and a new species, <italic><tp:taxon-name><tp:taxon-name-part taxon-name-part-type="genus" reg="Muhlenbergia">M.</tp:taxon-name-part><tp:taxon-name-part taxon-name-part-type="species" reg="romaschenkoi">romaschenkoi</tp:taxon-name-part></tp:taxon-name></italic></article-title><source>PhytoKeys</source><day>31</day><month>12</month><year>2018</year><volume>2018</volume><issue>114</issue><fpage>123</fpage><lpage>206</lpage><pub-id pub-id-type="doi">10.3897/phytokeys.114.28799</pub-id></mixed-citation></tp:treatment-meta><tp:nomenclature><label>10.</label><tp:taxon-name>
              <tp:taxon-name-part taxon-name-part-type="genus" reg="Muhlenbergia">Muhlenbergia</tp:taxon-name-part>
              <tp:taxon-name-part taxon-name-part-type="species" reg="flexuosa">flexuosa</tp:taxon-name-part>
            </tp:taxon-name><tp:taxon-authority>Hitchc., Contr. U.S. Natl. Herb. 24(8): 388. 1927.</tp:taxon-authority><xref ref-type="fig" rid="F10">Fig. 9A−E</xref><!--PageBreak--><!--PageBreak--></tp:nomenclature><tp:treatment-sec sec-type="material" id="SECID0EJPHM"><title>Type.</title><p>Peru, Huacachi Estacion near Muna, summit of rocky crest, 2000 m, 20 May−1 Jun 1923, <italic>J.F. Macbride 3874</italic> (holotype: F-534937!; isotypes: BAA-1622!, BM-000938657 [image!], G-00099373 [image!], K!, LE!, US-1256339!).</p></tp:treatment-sec><tp:treatment-sec sec-type="description" id="SECID0ERPHM"><title>Description.</title><p>Caespitose <italic>perennials</italic>. <italic>Culms</italic> 15−40 cm tall, slender, 0.3−0.4 mm diameter just below the panicle with 6−8 nodes per culm; <italic>internodes</italic> 1−6 cm long near base, glabrous, shiny. <italic>Leaf sheaths</italic> about as long as the internodes below, glabrous; <italic>ligules</italic> 0.3−0.5 mm long, membranous, apex truncate, lacerate; <italic>blades</italic> 2−5 cm long, 1−2.2 mm wide, flat, scaberulous, apex acuminate. <italic>Panicles</italic> 3.5−6.5 (−7) cm long, 0.5−1.5 cm wide, narrow, spiciform, sometimes interrupted below; <italic>primary branches</italic> 0.5−2.5 cm long, tightly apressed to loosely ascending or spreading, not more than 45° from the culm axis. <italic>Spikelets</italic> 2.8−4.2 mm long, yellowish to light brown, erect or drooping; <italic>glumes</italic> 2.8−4 mm long, including mucos or awns, subequal, hyaline to membranous, glabrous, 1-veined, scabrous along the midvein, apex acute, unawned, mucronate or awned, the awns up to 1.3 mm long, straight or loosely flexuous; <italic>lemmas</italic> 2.8−4.2 mm long, hyaline to membranous, 3-veined, scaberulous, lower 1/3 sparsely hairy, apically awned, the awns 14−30 mm long, flexuous, callus hairy, the hairs up to 0.4 mm long; <italic>paleas</italic> about as long as the lemmas, 2-veined, glabrous, apex acuminate, often mucronate; <italic>anthers</italic> 1.3−1.6 mm long, purple. <italic>Caryopses</italic> 1.4−1.6 mm long fusiform, light brown.</p><fig id="F10" position="float" orientation="portrait"><label>Figure 9.</label><caption><p><bold>A−E</bold><italic><tp:taxon-name><tp:taxon-name-part taxon-name-part-type="genus" reg="Muhlenbergia">Muhlenbergia</tp:taxon-name-part><tp:taxon-name-part taxon-name-part-type="species" reg="flexuosa">flexuosa</tp:taxon-name-part></tp:taxon-name></italic> Hitchc. <bold>A</bold> habit <bold>B</bold> ligule <bold>C</bold> glumes <bold>D</bold> floret <bold>E</bold> stamens and pistil. Drawn from <italic>H. Teppner 79-293</italic> (US).</p></caption><graphic xmlns:xlink="http://www.w3.org/1999/xlink" xlink:href="phytokeys-114-123-g009.jpg" position="float" orientation="portrait" xlink:type="simple" id="oo_254050.jpg"/></fig></tp:treatment-sec><tp:treatment-sec sec-type="distribution" id="SECID0EZRHM"><title>Distribution.</title><p><italic><tp:taxon-name><tp:taxon-name-part taxon-name-part-type="genus" reg="Muhlenbergia">Muhlenbergia</tp:taxon-name-part><tp:taxon-name-part taxon-name-part-type="species" reg="flexuosa">flexuosa</tp:taxon-name-part></tp:taxon-name></italic> endemic to Peru and is known from only a few collections from Huánuco, Pasco and San Martín departments (<xref ref-type="bibr" rid="B16">Hitchcock 1927</xref>; <xref ref-type="bibr" rid="B59">Tovar 1993</xref>).</p></tp:treatment-sec><tp:treatment-sec sec-type="ecology" id="SECID0ESSHM"><title>Ecology.</title><p>Steep talus slopes, rocky trail cuts and rock outcropts with <italic><tp:taxon-name><tp:taxon-name-part taxon-name-part-type="genus" reg="Andropogon">Andropogon</tp:taxon-name-part></tp:taxon-name></italic>, <italic><tp:taxon-name><tp:taxon-name-part taxon-name-part-type="genus" reg="Acacia">Acacia</tp:taxon-name-part></tp:taxon-name></italic>, <italic><tp:taxon-name><tp:taxon-name-part taxon-name-part-type="genus" reg="Chusquea">Chusquea</tp:taxon-name-part></tp:taxon-name></italic>, <italic><tp:taxon-name><tp:taxon-name-part taxon-name-part-type="genus" reg="Baccharis">Baccharis</tp:taxon-name-part></tp:taxon-name></italic>, <italic><tp:taxon-name><tp:taxon-name-part taxon-name-part-type="genus" reg="Puya">Puya</tp:taxon-name-part></tp:taxon-name></italic>, <italic><tp:taxon-name><tp:taxon-name-part taxon-name-part-type="genus" reg="Salvia">Salvia</tp:taxon-name-part></tp:taxon-name></italic>, <italic><tp:taxon-name><tp:taxon-name-part taxon-name-part-type="genus" reg="Rubus">Rubus</tp:taxon-name-part></tp:taxon-name></italic>, <italic><tp:taxon-name><tp:taxon-name-part taxon-name-part-type="genus" reg="Muhlenbergia">Muhlenbergia</tp:taxon-name-part><tp:taxon-name-part taxon-name-part-type="species" reg="ciliata">ciliata</tp:taxon-name-part></tp:taxon-name></italic>, <italic><tp:taxon-name><tp:taxon-name-part taxon-name-part-type="genus" reg="Muhlenbergia">M.</tp:taxon-name-part><tp:taxon-name-part taxon-name-part-type="species" reg="beyrichiana">beyrichiana</tp:taxon-name-part></tp:taxon-name></italic>, <tp:taxon-name><tp:taxon-name-part taxon-name-part-type="family">Acanthaceae</tp:taxon-name-part></tp:taxon-name> and <tp:taxon-name><tp:taxon-name-part taxon-name-part-type="family">Melastomataceae</tp:taxon-name-part></tp:taxon-name>; 1200−2530 m.</p></tp:treatment-sec><tp:treatment-sec sec-type="comments" id="SECID0EJVHM"><title>Comments.</title><p><xref ref-type="bibr" rid="B16">Hitchcock (1927)</xref> suggested <italic><tp:taxon-name><tp:taxon-name-part taxon-name-part-type="genus" reg="Muhlenbergia">Muhlenbergia</tp:taxon-name-part><tp:taxon-name-part taxon-name-part-type="species" reg="flexuosa">flexuosa</tp:taxon-name-part></tp:taxon-name></italic> was allied with <italic><tp:taxon-name><tp:taxon-name-part taxon-name-part-type="genus" reg="Muhlenbergia">M.</tp:taxon-name-part><tp:taxon-name-part taxon-name-part-type="species" reg="flaviseta">flaviseta</tp:taxon-name-part></tp:taxon-name></italic> Scribn. and <italic><tp:taxon-name><tp:taxon-name-part taxon-name-part-type="genus" reg="Muhlenbergia">M.</tp:taxon-name-part><tp:taxon-name-part taxon-name-part-type="species" reg="watsoniana">watsoniana</tp:taxon-name-part></tp:taxon-name></italic> Hitchc. (≡ <italic><tp:taxon-name><tp:taxon-name-part taxon-name-part-type="genus" reg="Muhlenbergia">M.</tp:taxon-name-part><tp:taxon-name-part taxon-name-part-type="species" reg="scabra">scabra</tp:taxon-name-part></tp:taxon-name></italic> S. Watson), since all have <!--PageBreak--><!--PageBreak-->short flat blades, spike-like <italic>panicles</italic> and slender flexuous awns. However, <italic><tp:taxon-name><tp:taxon-name-part taxon-name-part-type="genus" reg="Muhlenbergia">Muhlenbergia</tp:taxon-name-part><tp:taxon-name-part taxon-name-part-type="species" reg="flaviseta">flaviseta</tp:taxon-name-part></tp:taxon-name></italic> and <italic><tp:taxon-name><tp:taxon-name-part taxon-name-part-type="genus" reg="Muhlenbergia">M.</tp:taxon-name-part><tp:taxon-name-part taxon-name-part-type="species" reg="watsoniana">watsoniana</tp:taxon-name-part></tp:taxon-name></italic> are members of the <tp:taxon-name><tp:taxon-name-part taxon-name-part-type="genus" reg="Muhlenbergia">M.</tp:taxon-name-part><tp:taxon-name-part taxon-name-part-type="infraspecific-rank">subg.</tp:taxon-name-part><tp:taxon-name-part taxon-name-part-type="subgenus" reg="Clomena">Clomena</tp:taxon-name-part></tp:taxon-name> clade while <italic><tp:taxon-name><tp:taxon-name-part taxon-name-part-type="genus" reg="Muhlenbergia">M.</tp:taxon-name-part><tp:taxon-name-part taxon-name-part-type="species" reg="flexuosa">flexuosa</tp:taxon-name-part></tp:taxon-name></italic> is sister to <italic><tp:taxon-name><tp:taxon-name-part taxon-name-part-type="genus" reg="Muhlenbergia">M.</tp:taxon-name-part><tp:taxon-name-part taxon-name-part-type="species" reg="plumiseta">plumiseta</tp:taxon-name-part></tp:taxon-name></italic> Columbus−<italic><tp:taxon-name><tp:taxon-name-part taxon-name-part-type="genus" reg="Muhlenbergia">M.</tp:taxon-name-part><tp:taxon-name-part taxon-name-part-type="species" reg="pereilema">pereilema</tp:taxon-name-part></tp:taxon-name></italic> P.M. Peterson−<italic><tp:taxon-name><tp:taxon-name-part taxon-name-part-type="genus" reg="Muhlenbergia">M.</tp:taxon-name-part><tp:taxon-name-part taxon-name-part-type="species" reg="beyrichiana">beyrichiana</tp:taxon-name-part></tp:taxon-name></italic> clade, all of which are included in <tp:taxon-name><tp:taxon-name-part taxon-name-part-type="genus" reg="Muhlenbergia">M.</tp:taxon-name-part><tp:taxon-name-part taxon-name-part-type="infraspecific-rank">subg.</tp:taxon-name-part><tp:taxon-name-part taxon-name-part-type="subgenus" reg="Muhlenbergi">Muhlenbergi</tp:taxon-name-part></tp:taxon-name>a (Fig. <xref ref-type="fig" rid="F1">1</xref>; <xref ref-type="bibr" rid="B38">Peterson et al. 2010b</xref>). Within <italic><tp:taxon-name><tp:taxon-name-part taxon-name-part-type="genus" reg="Muhlenbergia">Muhlenbergia</tp:taxon-name-part></tp:taxon-name></italic>, the derivation of a slender flexuous awn found in <italic><tp:taxon-name><tp:taxon-name-part taxon-name-part-type="genus" reg="Muhlenbergia">M.</tp:taxon-name-part><tp:taxon-name-part taxon-name-part-type="species" reg="flexuosa">flexuosa</tp:taxon-name-part></tp:taxon-name></italic> has occurred in four of the five subgenera currently recognised within the genus and is only lacking in <tp:taxon-name><tp:taxon-name-part taxon-name-part-type="genus" reg="Muhlenbergia">M.</tp:taxon-name-part><tp:taxon-name-part taxon-name-part-type="infraspecific-rank">subg.</tp:taxon-name-part><tp:taxon-name-part taxon-name-part-type="subgenus" reg="Pseudosporobolus">Pseudosporobolus</tp:taxon-name-part></tp:taxon-name> (Fig. <xref ref-type="fig" rid="F1">1B</xref>; <xref ref-type="bibr" rid="B38">Peterson et al. 2010b</xref>).</p></tp:treatment-sec><tp:treatment-sec sec-type="material" id="SECID0EP2HM"><title>Specimens examined.</title><p>Peru. <bold>Huánuco</bold>: Rio Huallaga Cañon, below Rio Santo Domingo, 1316 m, 3 Jun 1923, J.F. Macbride 4205 (US); Pachitea, Canyon of the Rio Grande, 44 air km E of Huánuco, 2 air km ESE of Estación Huacachay (Huacachi), <named-content xmlns:xlink="http://www.w3.org/1999/xlink" content-type="dwc:verbatimCoordinates" xlink:type="simple"><named-content content-type="geo-json" specific-use="{&#34;type&#34;:&#34;Point&#34;,&#34;coordinates&#34;:[-75.846694,-9.859639]}" id="NCID0E12HM" xlink:type="simple">9°51'34.7"S, 75°50'48.1"W</named-content></named-content>, 1867 m, 7 Mar 2007, P.M. Peterson, R.J. Soreng &amp; K. Romaschenko 20358 (MO, US, USM); 1.5 air km SE of Estación Huacachay (Huacachi), <named-content xmlns:xlink="http://www.w3.org/1999/xlink" content-type="dwc:verbatimCoordinates" xlink:type="simple"><named-content content-type="geo-json" specific-use="{&#34;type&#34;:&#34;Point&#34;,&#34;coordinates&#34;:[-75.839833,-9.861889]}" id="NCID0EC3HM" xlink:type="simple">9°51'42.8"S, 75°50'23.4"W</named-content></named-content>, 2383 m, 8 Mar 2007, P.M. Peterson, R.J. Soreng &amp; K. Romaschenko 20365 (MO, US, USM); along trail 1/3 air km NW of Estación Huacachay (Huacachi), <named-content xmlns:xlink="http://www.w3.org/1999/xlink" content-type="dwc:verbatimCoordinates" xlink:type="simple"><named-content content-type="geo-json" specific-use="{&#34;type&#34;:&#34;Point&#34;,&#34;coordinates&#34;:[-75.831500,-9.850389]}" id="NCID0EK3HM" xlink:type="simple">9°51'1.4"S, 75°49'53.4"W</named-content></named-content>, 2519 m, 8 Mar 2007, P.M. Peterson, R.J. Soreng &amp; K. Romaschenko 20373 (US, USM). <bold>Junin</bold>: Cerro Taldes, Rio Huancabamba, 31 km S of Pozuzo and 3 km N of Llullitunqui, 1370 m, 1 Jun 1979, H. Teppner 79-293 (US). Pasco: Oxapampa, Pozuzo, 21 Jul 1978, Ellemberg 8934 (USM). <bold>San Martín</bold>: Mariscal Caceres, 2350 m, 13 Aug 1986, K. Young 4234 (MO).</p></tp:treatment-sec><tp:treatment-sec><!--Section generated to contain objects referenced in tp:taxon-treatment.--><fig id="F1" position="float" orientation="portrait"><label>Figure 1.</label><caption><p><bold>A, B</bold> Maximum-likelihood tree inferred from combined plastid (<italic>ndhA</italic> intron, <italic>rps16-trnK, rps16</italic> intron, <italic>rps3</italic>, and <italic>rpl32-trnL</italic>) and ITS sequences. Thick branches indicate posterior probabilities of 0.95−1; species in red occur in South America; scale bar = 2%.</p></caption><graphic xmlns:xlink="http://www.w3.org/1999/xlink" xlink:href="phytokeys-114-123-g001.jpg" position="float" orientation="portrait" xlink:type="simple" id="oo_254042.jpg"/></fig></tp:treatment-sec><ref-list><ref id="B16"><mixed-citation xmlns:xlink="http://www.w3.org/1999/xlink" xlink:type="simple"><person-group><name name-style="western"><surname>Hitchcock</surname><given-names>AS</given-names></name></person-group> (<year>1927</year>) <article-title>The grasses of Ecuador, Peru, and Bolivia.</article-title><source>Contributions from the United States National Herbarium</source><volume>24</volume>: <fpage>291</fpage>–<lpage>556</lpage>.</mixed-citation></ref><ref id="B59"><mixed-citation xmlns:xlink="http://www.w3.org/1999/xlink" xlink:type="simple"><person-group><name name-style="western"><surname>Tovar</surname><given-names>Ó</given-names></name></person-group> (<year>1993</year>) <article-title>Las Gramíneas (<tp:taxon-name><tp:taxon-name-part taxon-name-part-type="family">Poaceae</tp:taxon-name-part></tp:taxon-name>) del Perú.</article-title><source>Ruizia</source><volume>13</volume>: <fpage>1</fpage>–<lpage>480</lpage>.</mixed-citation></ref><ref id="B38"><mixed-citation xmlns:xlink="http://www.w3.org/1999/xlink" xlink:type="simple"><person-group><name name-style="western"><surname>Peterson</surname><given-names>PM</given-names></name><name name-style="western"><surname>Romaschenko</surname><given-names>K</given-names></name><name name-style="western"><surname>Johnson</surname><given-names>G</given-names></name></person-group> (<year>2010b</year>) <article-title>A phylogeny and classification of the <tp:taxon-name><tp:taxon-name-part taxon-name-part-type="subtribe">Muhlenbergiinae</tp:taxon-name-part></tp:taxon-name> (<tp:taxon-name><tp:taxon-name-part taxon-name-part-type="family">Poaceae</tp:taxon-name-part></tp:taxon-name>: <tp:taxon-name><tp:taxon-name-part taxon-name-part-type="subfamily">Chloridoideae</tp:taxon-name-part></tp:taxon-name>: <tp:taxon-name><tp:taxon-name-part taxon-name-part-type="tribe">Cynodonteae</tp:taxon-name-part></tp:taxon-name>) based on plastid and nuclear DNA sequences.</article-title><source>American Journal of Botany</source><volume>97</volume>(<issue>9</issue>): <fpage>1532</fpage>–<lpage>1554</lpage>. <ext-link xlink:type="simple" ext-link-type="doi" xlink:href="10.3732/ajb.0900359">https://doi.org/10.3732/ajb.0900359</ext-link></mixed-citation></ref></ref-list></tp:taxon-treatment>
