# Supplementary material for: Revision of Muhlenbergia (Poaceae, Chloridoideae, Cynodonteae, Muhlenbergiinae) in Peru: classification, phylogeny, and a new species, M.romaschenkoi
Source: PhytoKeys. 2018 Dec 31;(114):123–206. doi: 10.3897/phytokeys.114.28799 (PMC6323114; doi:10.3897/phytokeys.114.28799)
Supplement: XML Treatment for Muhlenbergia ligularis [file phytokeys.114.28799-treatment12.xml]

<!DOCTYPE tp:taxon-treatment
  PUBLIC "-//TaxonX//DTD Taxonomic Treatment Publishing DTD v0 20100105//EN" "tax-treatment-NSO.dtd">
<tp:taxon-treatment xmlns:tp="http://www.plazi.org/taxpub"><tp:treatment-meta><kwd-group><label>Taxon classification</label><kwd><named-content xmlns:xlink="http://www.w3.org/1999/xlink" content-type="kingdom">Plantae</named-content></kwd><kwd><named-content xmlns:xlink="http://www.w3.org/1999/xlink" content-type="order">Poales</named-content></kwd><kwd><named-content xmlns:xlink="http://www.w3.org/1999/xlink" content-type="family">Poaceae</named-content></kwd></kwd-group><mixed-citation publication-type="journal"><person-group><name><surname>Peterson</surname><given-names>Paul M.</given-names></name><name><surname>Vega</surname><given-names>Isidoro Sánchez</given-names></name><name><surname>Romaschenko</surname><given-names>Konstantin</given-names></name><name><surname>Giraldo-Cañas</surname><given-names>Diego</given-names></name><name><surname>Rodriguez</surname><given-names>Nancy F. Refulio</given-names></name></person-group><article-title>Revision of <italic><tp:taxon-name><tp:taxon-name-part taxon-name-part-type="genus" reg="Muhlenbergia">Muhlenbergia</tp:taxon-name-part></tp:taxon-name></italic> (<tp:taxon-name><tp:taxon-name-part taxon-name-part-type="family">Poaceae</tp:taxon-name-part></tp:taxon-name>, <tp:taxon-name><tp:taxon-name-part taxon-name-part-type="subfamily">Chloridoideae</tp:taxon-name-part></tp:taxon-name>, <tp:taxon-name><tp:taxon-name-part taxon-name-part-type="tribe">Cynodonteae</tp:taxon-name-part></tp:taxon-name>, <tp:taxon-name><tp:taxon-name-part taxon-name-part-type="subtribe">Muhlenbergiinae</tp:taxon-name-part></tp:taxon-name>) in Peru: classification, phylogeny, and a new species, <italic><tp:taxon-name><tp:taxon-name-part taxon-name-part-type="genus" reg="Muhlenbergia">M.</tp:taxon-name-part><tp:taxon-name-part taxon-name-part-type="species" reg="romaschenkoi">romaschenkoi</tp:taxon-name-part></tp:taxon-name></italic></article-title><source>PhytoKeys</source><day>31</day><month>12</month><year>2018</year><volume>2018</volume><issue>114</issue><fpage>123</fpage><lpage>206</lpage><pub-id pub-id-type="doi">10.3897/phytokeys.114.28799</pub-id></mixed-citation></tp:treatment-meta><tp:nomenclature><label>11.</label><tp:taxon-name>
              <tp:taxon-name-part taxon-name-part-type="genus" reg="Muhlenbergia">Muhlenbergia</tp:taxon-name-part>
              <tp:taxon-name-part taxon-name-part-type="species" reg="ligularis">ligularis</tp:taxon-name-part>
            </tp:taxon-name><tp:taxon-authority>(Hack.) Hitchc., Contr. U.S. Natl. Herb. 24(8):388. 1927.</tp:taxon-authority><xref ref-type="fig" rid="F9">Fig. 8F−J</xref><tp:nomenclature-citation-list><tp:nomenclature-citation><tp:taxon-name>
                  <tp:taxon-name-part taxon-name-part-type="genus" reg="Sporobolus">Sporobolus</tp:taxon-name-part>
                  <tp:taxon-name-part taxon-name-part-type="species" reg="ligularis">ligularis</tp:taxon-name-part>
                </tp:taxon-name><comment>Hack., Oesterr. Bot. Z. 52(2):57. 1902. Type: Ecuador, Pichincha, 23 Jan 1899, <italic>Sodiro s.n.</italic> (holotype: W; isotypes: BAA-2905! ex W, US-3274313! ex W, US-1163183!).</comment></tp:nomenclature-citation><tp:nomenclature-citation><tp:taxon-name>
                  <tp:taxon-name-part taxon-name-part-type="genus" reg="Muhlenbergia">Muhlenbergia</tp:taxon-name-part>
                  <tp:taxon-name-part taxon-name-part-type="species" reg="calcicola">calcicola</tp:taxon-name-part>
                </tp:taxon-name><comment>Swallen, Contr. U.S. Natl. Herb. 29(9):407. 1950. Type: Guatemala, Huehuetenango, Chemal, Sierra de los Chuchumatanes, 3300 m, 31 Dec 1940, <italic>P.C. Standley 81703</italic> (holotype: US-1910686!; isotypes: F-1200274 [image!], US-2236500US!).</comment></tp:nomenclature-citation><tp:nomenclature-citation><tp:taxon-name>
                  <tp:taxon-name-part taxon-name-part-type="genus" reg="Muhlenbergia">Muhlenbergia</tp:taxon-name-part>
                  <tp:taxon-name-part taxon-name-part-type="species" reg="breviculmis">breviculmis</tp:taxon-name-part>
                </tp:taxon-name><comment>Swallen, Contr. U.S. Natl. Herb. 29(9):408. 1950. Type: Guatemala, Huehuetenango, Cerro Chemalito, Sierra de los Cuchumatanes, 3.5 mi W of Santa <tp:taxon-name>Eulalia</tp:taxon-name>, 3100−3150 m, 2 Aug 1942, <italic>J.A. Steyermark 49905</italic> (holotype: US-1935054!; isotypes: F, US-2208654!).</comment></tp:nomenclature-citation><tp:nomenclature-citation><tp:taxon-name>
                  <tp:taxon-name-part taxon-name-part-type="genus" reg="Muhlenbergia">Muhlenbergia</tp:taxon-name-part>
                  <tp:taxon-name-part taxon-name-part-type="species" reg="minuscula">minuscula</tp:taxon-name-part>
                </tp:taxon-name><comment>H. Scholz, Willdenowia 14:393. 1984. Type: Bolivia, Canton Ulla-Ulla, Pampa von Ulla-Ulla, Apolobamba Cordillera, 4450 m, 26 Feb 1983, <italic>Menhofer 1974</italic> (holotype: B!; isotype: LPB-0000293 [image!]).</comment></tp:nomenclature-citation></tp:nomenclature-citation-list></tp:nomenclature><tp:treatment-sec sec-type="description" id="SECID0E36HM"><title>Description.</title><p>Loosely tufted <italic>annuals</italic> to short-lived <italic>perennials</italic>. <italic>Culms</italic> 2−12 cm tall, 0.2−0.4 mm diameter just below the panicle, erect or decumbent, slender, glabrous, sometimes flowering the first year, up to 15 cm broad, dying in the centre, profusely branched below, a short branchlet with fascicled leaves borne at each node, with 4−6 nodes; <italic>internodes</italic> 2−20 mm long. <italic>Leaf sheaths</italic> 2−20 mm long, generally shorter than the internodes, glabrous, ridged, flattened by the densely fascicled branches; <italic>ligules</italic> 0.6−2.5 mm long, membranous to hyaline, apex truncate to rounded; <italic>blades</italic> 0.3−2.2 cm long, 0.8−1.5 mm wide, flat or folded, prominently veined, thick, firm, usually with whitish-thickened midvein and margins, conspicuously crystalline or spiculate on both surfaces, otherwise glabrous below, sparsely scaberulous above and along margins, tapering to a boat shaped tip. <italic>Panicles</italic> 1.0−3.0 cm long, 0.3−1.4 cm wide, long exserted or included in the uppermost sheath, loosely contracted; <italic>branches</italic> 5−9 mm long, one per node, appressed or reflexed at maturity up to 70° from the culm axis; <italic>pedicels</italic> 1−3 mm long, stiff, densely scabrous, spiculate, erect. <italic>Spikelets</italic> 1.5−3.0 mm long, often plumbeous to reddish-purple; <italic>glumes</italic> 1.0−1.9 mm long, subequal, glabrous, apex acute to obtuse, often minutely erose, greenish-grey; <italic>lower glumes</italic> 1.0−1.7 mm long, 1-veined; <italic>upper glumes</italic> 1.1−1.9 mm long, 1-veined or occasionally 3-veined; <italic>lemmas</italic> 1.5−3.0 mm long, lanceolate, 3-veined, keeled, glabrous, mottled with greenish-black areas or dark greenish mottles on a pale background, apex minutely scaberulous, acuminate, entire or mucronate; mucro rarely more than 1 (−1.2) mm long; <italic>paleas</italic> 1.4−2.9 mm long, lanceolate, glabrous; <italic>anthers</italic> 0.8−1.1 mm long, purplish becoming pale. <italic>Caryopses</italic> 0.8−1.2 mm long, elliptic to fusiform, brownish.</p></tp:treatment-sec><tp:treatment-sec sec-type="distribution" id="SECID0EGBIM"><title>Distribution.</title><p>This species ranges from Guatemala and Costa Rica (<xref ref-type="bibr" rid="B47">Pohl 1980</xref>, at Chirripo Grande) to Colombia, Venezuela, Ecuador, Bolivia, Peru and Argentina.</p></tp:treatment-sec><tp:treatment-sec sec-type="ecology" id="SECID0EQBIM"><title>Ecology.</title><p><italic><tp:taxon-name><tp:taxon-name-part taxon-name-part-type="genus" reg="Muhlenbergia">Muhlenbergia</tp:taxon-name-part><tp:taxon-name-part taxon-name-part-type="species" reg="ligularis">ligularis</tp:taxon-name-part></tp:taxon-name></italic> occurs in grassy flats, moist depressions, wet meadows, gravelly banks, ridgetops and gravelly roadsides often derived from calcarious subtrates associated with <italic><tp:taxon-name><tp:taxon-name-part taxon-name-part-type="genus" reg="Achnatherum">Achnatherum</tp:taxon-name-part></tp:taxon-name></italic>, <italic><tp:taxon-name><tp:taxon-name-part taxon-name-part-type="genus" reg="Aciachne">Aciachne</tp:taxon-name-part></tp:taxon-name></italic>, <italic><tp:taxon-name><tp:taxon-name-part taxon-name-part-type="genus" reg="Agrostis">Agrostis</tp:taxon-name-part></tp:taxon-name></italic>, <italic><tp:taxon-name><tp:taxon-name-part taxon-name-part-type="genus" reg="Alnus">Alnus</tp:taxon-name-part></tp:taxon-name></italic>, <italic><tp:taxon-name><tp:taxon-name-part taxon-name-part-type="genus" reg="Anatherostipa">Anatherostipa</tp:taxon-name-part></tp:taxon-name></italic>, <italic><tp:taxon-name><tp:taxon-name-part taxon-name-part-type="genus" reg="Baccharis">Baccharis</tp:taxon-name-part></tp:taxon-name></italic>, <italic><tp:taxon-name><tp:taxon-name-part taxon-name-part-type="genus" reg="Berberis">Berberis</tp:taxon-name-part></tp:taxon-name></italic>, <italic><tp:taxon-name><tp:taxon-name-part taxon-name-part-type="genus" reg="Bidens">Bidens</tp:taxon-name-part></tp:taxon-name></italic>, <italic><tp:taxon-name><tp:taxon-name-part taxon-name-part-type="genus" reg="Buddleya">Buddleya</tp:taxon-name-part></tp:taxon-name></italic>, <italic><tp:taxon-name><tp:taxon-name-part taxon-name-part-type="genus" reg="Caiophora">Caiophora</tp:taxon-name-part></tp:taxon-name></italic>, <italic><tp:taxon-name><tp:taxon-name-part taxon-name-part-type="genus" reg="Calamagrostis">Calamagrostis</tp:taxon-name-part></tp:taxon-name></italic>, <italic><tp:taxon-name><tp:taxon-name-part taxon-name-part-type="genus" reg="Carex">Carex</tp:taxon-name-part></tp:taxon-name></italic>, <italic><tp:taxon-name><tp:taxon-name-part taxon-name-part-type="genus" reg="Colletia">Colletia</tp:taxon-name-part><tp:taxon-name-part taxon-name-part-type="species" reg="spinosissima">spinosissima</tp:taxon-name-part></tp:taxon-name></italic> J.F. Gmel., <italic><tp:taxon-name><tp:taxon-name-part taxon-name-part-type="genus" reg="Eleocharis">Eleocharis</tp:taxon-name-part></tp:taxon-name></italic>, <italic><tp:taxon-name><tp:taxon-name-part taxon-name-part-type="genus" reg="Festuca">Festuca</tp:taxon-name-part></tp:taxon-name></italic>, <italic><tp:taxon-name><tp:taxon-name-part taxon-name-part-type="genus" reg="Gaultheria">Gaultheria</tp:taxon-name-part></tp:taxon-name></italic>, <italic><tp:taxon-name><tp:taxon-name-part taxon-name-part-type="genus" reg="Hypericum">Hypericum</tp:taxon-name-part></tp:taxon-name></italic>, <italic><tp:taxon-name><tp:taxon-name-part taxon-name-part-type="genus" reg="Jarava">Jarava</tp:taxon-name-part></tp:taxon-name></italic>, <italic><tp:taxon-name><tp:taxon-name-part taxon-name-part-type="genus" reg="Juncus">Juncus</tp:taxon-name-part></tp:taxon-name></italic>, <italic><tp:taxon-name><tp:taxon-name-part taxon-name-part-type="genus" reg="Lepidophyllum">Lepidophyllum</tp:taxon-name-part></tp:taxon-name></italic>, <italic><tp:taxon-name><tp:taxon-name-part taxon-name-part-type="genus" reg="Lupinus">Lupinus</tp:taxon-name-part></tp:taxon-name></italic>, <italic><tp:taxon-name><tp:taxon-name-part taxon-name-part-type="genus" reg="Margyricarpus">Margyricarpus</tp:taxon-name-part></tp:taxon-name></italic>, <italic><tp:taxon-name><tp:taxon-name-part taxon-name-part-type="genus" reg="Muhlenbergia">Muhlenbergia</tp:taxon-name-part></tp:taxon-name></italic> spp., <italic><tp:taxon-name><tp:taxon-name-part taxon-name-part-type="genus" reg="Nassella">Nassella</tp:taxon-name-part></tp:taxon-name></italic>, <italic><tp:taxon-name><tp:taxon-name-part taxon-name-part-type="genus" reg="Cenchrus">Cenchrus</tp:taxon-name-part><tp:taxon-name-part taxon-name-part-type="species" reg="clandestinus">clandestinus</tp:taxon-name-part></tp:taxon-name></italic>, <italic><tp:taxon-name><tp:taxon-name-part taxon-name-part-type="genus" reg="Plantago">Plantago</tp:taxon-name-part></tp:taxon-name></italic>, <italic><tp:taxon-name><tp:taxon-name-part taxon-name-part-type="genus" reg="Poa">Poa</tp:taxon-name-part></tp:taxon-name></italic>, <italic><tp:taxon-name><tp:taxon-name-part taxon-name-part-type="genus" reg="Puya">Puya</tp:taxon-name-part></tp:taxon-name></italic>, <italic><tp:taxon-name><tp:taxon-name-part taxon-name-part-type="genus" reg="Rumex">Rumex</tp:taxon-name-part></tp:taxon-name></italic>, <italic><tp:taxon-name><tp:taxon-name-part taxon-name-part-type="genus" reg="Salvia">Salvia</tp:taxon-name-part></tp:taxon-name></italic> and <italic><tp:taxon-name><tp:taxon-name-part taxon-name-part-type="genus" reg="Senecio">Senecio</tp:taxon-name-part></tp:taxon-name></italic>; 2320−4650 m. Flowering September through January in Central America and February to July in Peru or when moisture is available.</p></tp:treatment-sec><tp:treatment-sec sec-type="comments" id="SECID0ECJIM"><title>Comments.</title><p><italic><tp:taxon-name><tp:taxon-name-part taxon-name-part-type="genus" reg="Muhlenbergia">Muhlenbergia</tp:taxon-name-part><tp:taxon-name-part taxon-name-part-type="species" reg="ligularis">ligularis</tp:taxon-name-part></tp:taxon-name></italic> is morphologically similar to <italic><tp:taxon-name><tp:taxon-name-part taxon-name-part-type="genus" reg="Muhlenbergia">M.</tp:taxon-name-part><tp:taxon-name-part taxon-name-part-type="species" reg="fastigiata">fastigiata</tp:taxon-name-part></tp:taxon-name></italic> and can be separated from the latter by possessing flat leaf blades, 0.8−1.5 mm wide and a rather loosely tufted habit without wiry creeping rootstocks and scaly rhizomes. Morphologically, <italic><tp:taxon-name><tp:taxon-name-part taxon-name-part-type="genus" reg="Muhlenbergia">M.</tp:taxon-name-part><tp:taxon-name-part taxon-name-part-type="species" reg="ligularis">ligularis</tp:taxon-name-part></tp:taxon-name></italic> differs from <italic><tp:taxon-name><tp:taxon-name-part taxon-name-part-type="genus" reg="Muhlenbergia">M.</tp:taxon-name-part><tp:taxon-name-part taxon-name-part-type="species" reg="caxamarcensis">caxamarcensis</tp:taxon-name-part></tp:taxon-name></italic> in having glabrous lemmas (sericious hairs on lower 1/2−3/4 in the latter).</p><p>Molecular DNA sequence analysis indicates <italic><tp:taxon-name><tp:taxon-name-part taxon-name-part-type="genus" reg="Muhlenbergia">M.</tp:taxon-name-part><tp:taxon-name-part taxon-name-part-type="species" reg="ligularis">ligularis</tp:taxon-name-part></tp:taxon-name></italic> falls within <tp:taxon-name><tp:taxon-name-part taxon-name-part-type="genus" reg="Muhlenbergia">M.</tp:taxon-name-part><tp:taxon-name-part taxon-name-part-type="infraspecific-rank">subg.</tp:taxon-name-part><tp:taxon-name-part taxon-name-part-type="subgenus" reg="Bealia">Bealia</tp:taxon-name-part></tp:taxon-name> and is polyphyletic (Fig. <xref ref-type="fig" rid="F1">1A</xref>). Perhaps, cryptic speciation followed by morphological convergence has occurred within <italic><tp:taxon-name><tp:taxon-name-part taxon-name-part-type="genus" reg="Muhlenbergia">M.</tp:taxon-name-part><tp:taxon-name-part taxon-name-part-type="species" reg="ligularis">ligularis</tp:taxon-name-part></tp:taxon-name></italic>, also suggested in <italic><tp:taxon-name><tp:taxon-name-part taxon-name-part-type="genus" reg="Ehrharta">Ehrharta</tp:taxon-name-part></tp:taxon-name></italic> Thund. and <italic><tp:taxon-name><tp:taxon-name-part taxon-name-part-type="genus" reg="Eriochrysis">Eriochrysis</tp:taxon-name-part></tp:taxon-name></italic> P. Beauv. (<xref ref-type="bibr" rid="B60">Verboom et al. 2003</xref>; <xref ref-type="bibr" rid="B62">Welker et al. 2016</xref>).</p></tp:treatment-sec><tp:treatment-sec sec-type="material" id="SECID0ETMIM"><title>Specimens examined.</title><p>Peru. <bold>Amazonas</bold>: Chachapoyas, 1.5 km al SW of Chachapoyas, 2320 m, 24 May 1962, J.J. Wurdack 504 (US, USM); <bold>Ancash</bold>: Huaraz, Huascaran National Park, Quebrada Rajucolta, <named-content xmlns:xlink="http://www.w3.org/1999/xlink" content-type="dwc:verbatimCoordinates" xlink:type="simple"><named-content content-type="geo-json" specific-use="{&#34;type&#34;:&#34;Point&#34;,&#34;coordinates&#34;:[-77.366667,-9.533333]}" id="NCID0EANIM" xlink:type="simple">77°22'W, 9°32'S</named-content></named-content>, 4000 m, 17 Apr 1986, D.N. Smith, R. Valencia, M. Buddensiek 12192 (CPUN, MO); S of Huaraz, 28 km from Pachacoto towards La Union, 4500 m, 6 Apr 1988, S.A. Renvoize &amp; S. Lægaard 5118 (CPUN, K); Huari, Cordillera Blanca, 24 km N of Huari on road towards San Luis, 3820 m, 22 Mar 1997, P.M. Peterson &amp; N. Refulio Rodriguez 13871 (MO, US, <!--PageBreak-->USM); Huascarán. National Park, Quebrada Pachachaca, a lateral valley of Quebrada Rurichinchay, <named-content xmlns:xlink="http://www.w3.org/1999/xlink" content-type="dwc:verbatimCoordinates" xlink:type="simple"><named-content content-type="geo-json" specific-use="{&#34;type&#34;:&#34;Point&#34;,&#34;coordinates&#34;:[-77.266667,-10.283333]}" id="NCID0EKNIM" xlink:type="simple">77°16'W, 9°77'S</named-content></named-content>, 3700 m, 12 Jun 1986, D.N. Smith, A. Gonzales &amp; D. Maldonado 12562 (CPUN, MO); Prov. Pallasca, Hacienda Chalan, Mar 1949, A. Tito Ureña 7 (MOL); Recuay, Cordillera Blanca, 37 km E of Raquia on Route 02-014 on road towards Huarez, 3900 m, 20 Mar 1997, P.M. Peterson &amp; N. Refulio Rodriguez 13816 (US, USM); 2 km SW of Conococha on Ruta 02-014. <named-content xmlns:xlink="http://www.w3.org/1999/xlink" content-type="dwc:verbatimCoordinates" xlink:type="simple"><named-content content-type="geo-json" specific-use="{&#34;type&#34;:&#34;Point&#34;,&#34;coordinates&#34;:[-77.301500,-10.138389]}" id="NCID0ESNIM" xlink:type="simple">10°8'18.2"S, 77°18'5.4"W</named-content></named-content>, 4107 m, 21 Mar 2004, P.M. Peterson, N. Refulio Rodriguez, A. Cano, M. La Torre &amp; I. Salinas 17902 (MO, US, USM); 3 km E of Conococha, <named-content xmlns:xlink="http://www.w3.org/1999/xlink" content-type="dwc:verbatimCoordinates" xlink:type="simple"><named-content content-type="geo-json" specific-use="{&#34;type&#34;:&#34;Point&#34;,&#34;coordinates&#34;:[-77.272278,-10.115417]}" id="NCID0E1NIM" xlink:type="simple">10°6'55.5"S, 77°16'20.2"W</named-content></named-content>, 4050 m, 24 Mar 2004, P.M. Peterson &amp; N. Refulio Rodriguez 17935 (MO, US, USM); Cordillera Negra, E slope of Cerro Pullicharca (Purac), ca. 1.5 km W of hwy 109 and then 3.6 km S of Tapacocha along Rio Santa, <named-content xmlns:xlink="http://www.w3.org/1999/xlink" content-type="dwc:verbatimCoordinates" xlink:type="simple"><named-content content-type="geo-json" specific-use="{&#34;type&#34;:&#34;Point&#34;,&#34;coordinates&#34;:[-77.395917,-9.927611]}" id="NCID0ECOIM" xlink:type="simple">9°55'39.4"S, 77°23'45.3"W</named-content></named-content>, 3822 m, 9 Mar 2008, P.M. Peterson, R.J. Soreng, M. La Torre &amp; J. Rojas Fox 21513 (US, USM); Cordillera Negra, 30 km from Huaraz towards Casma, Punta Callán, 4200 m, 7 Apr 1988, S.A. Renvoize &amp; S. Lægaard 5162 (CPUN, K); Sihaus, 31 km N of Pomabamba on road towards Sihaus, 3780 m, 24 Mar 1997, P.M. Peterson &amp; N. Refulio Rodriguez 13906 (MO, US, USM); Quebrada Huanca, <named-content xmlns:xlink="http://www.w3.org/1999/xlink" content-type="dwc:verbatimCoordinates" xlink:type="simple"><named-content content-type="geo-json" specific-use="{&#34;type&#34;:&#34;Point&#34;,&#34;coordinates&#34;:[-77.383333,-9.916667]}" id="NCID0EKOIM" xlink:type="simple">77°23'W, 9°55'S</named-content></named-content>, 3950 m, 2 Jul 1985, D.N. Smith &amp; M. Buddensiek 10970 (CPUN, MO); Yungay, W slope of Cordillera Blanca, Rio at E end of Lago Llanganuco, ca. 29 km ENE of new city of Yungay, Parque Nacional Huascaran, Sector Llanganuco, <named-content xmlns:xlink="http://www.w3.org/1999/xlink" content-type="dwc:verbatimCoordinates" xlink:type="simple"><named-content content-type="geo-json" specific-use="{&#34;type&#34;:&#34;Point&#34;,&#34;coordinates&#34;:[-77.640333,-9.069139]}" id="NCID0ESOIM" xlink:type="simple">9°4'8.9"S, 77°38'25.2"W</named-content></named-content>, 3663 m, 16 Mar 2008, P.M. Peterson, R.J. Soreng, M. La Torre &amp; J. Rojas Fox 21747 (US, USM); W slope of Cordillera Blanca on road to pass E of Lago Llanganuco and Yanama, ca. 37 km ENE of new city of Yungay, Parque Nacional Huascaran, Sector Llauganuco, <named-content xmlns:xlink="http://www.w3.org/1999/xlink" content-type="dwc:verbatimCoordinates" xlink:type="simple"><named-content content-type="geo-json" specific-use="{&#34;type&#34;:&#34;Point&#34;,&#34;coordinates&#34;:[-77.599333,-9.054611]}" id="NCID0E1OIM" xlink:type="simple">9°3'16.6"S, 77°35'57.6"W</named-content></named-content>, 3931 m, 16 Mar 2008, P M. Peterson, R.J. Soreng, M. La Torre &amp; J. Rojas Fox 21758 (US, USM); 37 km E of Yungay, 4200 m, 5 Apr 1988, S.A. Renvoize &amp; S. Lægaard 5080 (CPUN, K). <bold>Apurimac</bold>: Aymaraes, 25 km NE of Chalhuanca on road towards Yanaca, at Paseo., <named-content xmlns:xlink="http://www.w3.org/1999/xlink" content-type="dwc:verbatimCoordinates" xlink:type="simple"><named-content content-type="geo-json" specific-use="{&#34;type&#34;:&#34;Point&#34;,&#34;coordinates&#34;:[-73.201917,-14.258500]}" id="NCID0EEPIM" xlink:type="simple">14°15'30.6"S, 73°12'6.9"W</named-content></named-content>, 4300 m, 13 Mar 2002, P.M. Peterson &amp; N. Refulio Rodriguez 16504 (US, USM). <bold>Arequipa</bold>: Caylloma, 15 km SE of Callalli on road towards Condoroma, <named-content xmlns:xlink="http://www.w3.org/1999/xlink" content-type="dwc:verbatimCoordinates" xlink:type="simple"><named-content content-type="geo-json" specific-use="{&#34;type&#34;:&#34;Point&#34;,&#34;coordinates&#34;:[-71.374139,-15.470556]}" id="NCID0EOPIM" xlink:type="simple">15°28'14"S, 71°22'26.9"W</named-content></named-content>, 4610 m, 12 Apr 2004, P.M. Peterson &amp; N. Refulio Rodriguez 18279 (MO, US, USM). <bold>Ayacucho</bold>: Huamanga, S of Ayacucho ca. 45 km on Hwy 3 toward Abancay, <named-content xmlns:xlink="http://www.w3.org/1999/xlink" content-type="dwc:verbatimCoordinates" xlink:type="simple"><named-content content-type="geo-json" specific-use="{&#34;type&#34;:&#34;Point&#34;,&#34;coordinates&#34;:[-74.159639,-13.340833]}" id="NCID0EYPIM" xlink:type="simple">13°20'27"S, 74°9'34.7"W</named-content></named-content>, 4207 m, 16 Mar 2007, P.M. Peterson, R.J. Soreng, K. Romashchenko &amp; D. Susanibar Cruz 20522 (US, USM); 68 km SW of Ayacucho on road towards Pisco, <named-content xmlns:xlink="http://www.w3.org/1999/xlink" content-type="dwc:verbatimCoordinates" xlink:type="simple"><named-content content-type="geo-json" specific-use="{&#34;type&#34;:&#34;Point&#34;,&#34;coordinates&#34;:[-74.610194,-13.334722]}" id="NCID0EAQIM" xlink:type="simple">13°20'5"S, 74°36'36.7"W</named-content></named-content>, 4045 m, 22 Mar 2002, P.M. Peterson &amp; N. Refulio Rodriguez 16659 (US, USM); Lucanas, 2 km SW of Putajasa, <named-content xmlns:xlink="http://www.w3.org/1999/xlink" content-type="dwc:verbatimCoordinates" xlink:type="simple"><named-content content-type="geo-json" specific-use="{&#34;type&#34;:&#34;Point&#34;,&#34;coordinates&#34;:[-74.188444,-14.137750]}" id="NCID0EIQIM" xlink:type="simple">14°8'15.9"S, 74°11'18.4"W</named-content></named-content>, 3900 m, 24 Feb 2002, P.M. Peterson, A. Cano, M. La Torre, A. Ramírez &amp; D. Susanibar Cruz 16225 (US, USM); 25 km E of Puquio on road towards Cusco, <named-content xmlns:xlink="http://www.w3.org/1999/xlink" content-type="dwc:verbatimCoordinates" xlink:type="simple"><named-content content-type="geo-json" specific-use="{&#34;type&#34;:&#34;Point&#34;,&#34;coordinates&#34;:[-74.038639,-14.627861]}" id="NCID0EQQIM" xlink:type="simple">14°37'40.3"S, 74°2'19.1"W</named-content></named-content>, 4150 m, 12 Mar 2002, P.M. Peterson &amp; N. Refulio Rodriguez 16454 (US, USM); 25 km NE of Villatambo on road towards Lucanas at Reserva “Pampa Galeras”. <named-content xmlns:xlink="http://www.w3.org/1999/xlink" content-type="dwc:verbatimCoordinates" xlink:type="simple"><named-content content-type="geo-json" specific-use="{&#34;type&#34;:&#34;Point&#34;,&#34;coordinates&#34;:[-74.399778,-14.679500]}" id="NCID0EYQIM" xlink:type="simple">14°40'46.2"S, 74°23'59.2"W</named-content></named-content>, 3805 m, 8 Apr 2004, P.M. Peterson &amp; N. Refulio Rodriguez 18179 (US, USM); 13 km E of Puquio at km 172 mark, <named-content xmlns:xlink="http://www.w3.org/1999/xlink" content-type="dwc:verbatimCoordinates" xlink:type="simple"><named-content content-type="geo-json" specific-use="{&#34;type&#34;:&#34;Point&#34;,&#34;coordinates&#34;:[-74.074111,-14.688472]}" id="NCID0EARIM" xlink:type="simple">14°41'18.5"S, 74°4'26.8"W</named-content></named-content>, 3730 m, 8 Apr 2004, P.M. Peterson &amp; N. Refulio Rodriguez 18214 (MO, US, USM); Parinacochas, along arroyo near small rio above (north) of Laguna Parinacochas, <!--PageBreak--><named-content xmlns:xlink="http://www.w3.org/1999/xlink" content-type="dwc:verbatimCoordinates" xlink:type="simple"><named-content content-type="geo-json" specific-use="{&#34;type&#34;:&#34;Point&#34;,&#34;coordinates&#34;:[-73.738972,-15.244722]}" id="NCID0EJRIM" xlink:type="simple">15°14'41"S, 73°44'20.3"W</named-content></named-content>, 3300 m, 1 Mar 2002, P.M. Peterson, M. La Torre, A. Ramírez &amp; D. Susanibar Cruz 16326 (US, USM). <bold>Cajamarca</bold>: Cajamarca, 21 km W of Central Plaza of Cajamarca at Cumbemayo (take Avenida Peru), 3600 m, 31 Mar 1997, P.M. Peterson &amp; N. Refulio Rodriguez 14014 (MO, US, USM); Cumbe Mayo, subiendo el curso del canal, 3500 m, 20 Mar 1988, I. Sánchez Vega 4692 (CPUN); Cumbe Mayo, west of Cajamarca. growing in seeping water, 3600 m, 27 Mar 1988, S.A. Renvoize, S. Lægaard &amp; I. Sánchez Vega 4997 (CPUN, K).Cordillera Comullca, 57 km. from Cajamarca on road to Celendín,“Jalca” páramo, 3600 m, 26 Mar 1988, S.A. Renvoize &amp; S. Lægaard 4964 (CPUN, K); Pampa de Guanico, ruta a Guagal, 17 May 1973, 3500 m, I. Sánchez Vega.1145 &amp; J. Tejada Mayta (CPUN); desvío a Guagal, ruta a Celendín, 2700 m, 17 May 1977, I. Sánchez Vega 2027, W. Ruiz V. &amp; J. Sánchez Vega.(CPUN); Dist. La Encañada. Cerro Negro, extremo SE de las pampas de Cerro Negro, 3480 m, 19 Jul 2003, M. Cabanillas Soriano 1548, M. Cabanillas Medina &amp; M. Sánchez Montoya (CPUN); entre Cajamarca y La Encañada, 2700 m, 22 May 1974, I. Sánchez Vega 1302 &amp; W. Ruiz Vigo (CPUN); Dist. La Encañada, Pampas de Cerro Negro, 3540 m, 12 Jul 2003, M. Cabanillas Soriano 1501, M. Cabanillas Medina &amp; M. Sánchez Montoya (CPUN); Cajamarca to Bambamarca, on side road to Chugur, 88 km from Cajamarca, just below first mine, 3700 m, 20 Mar 1988, S.A. Renvoize, S. Lægaard &amp; I. Sánchez Vega 4822 (CPUN, K); Las lagunas, 50 km from Cajamarca on road to Bambamarca, 4000 m, 29 Mar 1988, S.A. Renvoize &amp; S. Lægaard 5030 (CPUN, K); Dist Cajamarca. Pampa Larga, al N de Yancocha, 3900 m, 14 May 1994, I. Sánchez Vega 7135, Homero Bazán &amp; Alfonso Miranda (CPUN); Micuypampa, 62 km from Cajamarca towards Celendin, 2600 m, 26 Mar 1988, S.A. Renvoize &amp; S. Lægaard 4963 (CPUN, K);Celendin, S of Cajamarca−Celendin Hwy, E of pass between provincia borders and ca. 11 km along road to Huagal, vic. La Honda, <named-content xmlns:xlink="http://www.w3.org/1999/xlink" content-type="dwc:verbatimCoordinates" xlink:type="simple"><named-content content-type="geo-json" specific-use="{&#34;type&#34;:&#34;Point&#34;,&#34;coordinates&#34;:[-78.194417,-7.087667]}" id="NCID0ETRIM" xlink:type="simple">7°5'15.6"S, 78°11'39.9"W</named-content></named-content>, 3525 m, 28 Mar 2008, P.M. Peterson, R.J. Soreng &amp; J. Montoya Quino 21912 (US, USM); San Miguel, 61 km N of Cajamarca on Hwy 3N towards Bambamarca, 3640 m, 16 Mar 2000, P.M. Peterson &amp; N. Refulio Rodriguez 14915 (CPUN, MO, US, USM); San Pablo, 33 km NW of Cajamarca on road towards San Pablo via Porcon, 3510 m, 14 Mar 2000, P.M. Peterson &amp; N. Refulio Rodriguez 14876 (CPUN, MO, US, USM). <bold>Cusco</bold>: Calca, 26 km E of Pisac on road to Colquepata, <named-content xmlns:xlink="http://www.w3.org/1999/xlink" content-type="dwc:verbatimCoordinates" xlink:type="simple"><named-content content-type="geo-json" specific-use="{&#34;type&#34;:&#34;Point&#34;,&#34;coordinates&#34;:[-71.746361,-13.383917]}" id="NCID0E4RIM" xlink:type="simple">13°23'2.1"S, 71°44'46.9"W</named-content></named-content>, 4120 m, 18 Mar 2002, P.M. Peterson &amp; N. Refulio Rodriguez 16602 (US, USM); Canchis, Dist. Marangani, Lay Raya, 14.46666S 71.016666W, 7 May 2003, L. Valenzuela, J. Farfán, I. Huamantupa, E. Suclli, &amp; H. Coasaca 1970 (MO); Cusco, Sacsaihuamán, 3600 m, Apr 1944, C. Vargas C. 4167 (US); Espinar, alrededores de Yauri, 3900 m, 26 Mar 1956, C. Vargas C. 11213 (US); Espinar, Hda. C’achachi, 4200 m, 20 Mar 1956, C. Vargas C. 11160 (US); Paucartambo, 21 km NE of Paucartambo on road to Tres Cruces., <named-content xmlns:xlink="http://www.w3.org/1999/xlink" content-type="dwc:verbatimCoordinates" xlink:type="simple"><named-content content-type="geo-json" specific-use="{&#34;type&#34;:&#34;Point&#34;,&#34;coordinates&#34;:[-71.644583,-13.198556]}" id="NCID0EFSIM" xlink:type="simple">13°11'54.8"S, 71°38'40.5"W</named-content></named-content>, 3460 m, 18 Mar 2002, P.M. Peterson &amp; N. Refulio Rodriguez 16621 (US, USM); 1 km E of Mirador Tres Cruces and 35 km N of Paucartambo, <named-content xmlns:xlink="http://www.w3.org/1999/xlink" content-type="dwc:verbatimCoordinates" xlink:type="simple"><named-content content-type="geo-json" specific-use="{&#34;type&#34;:&#34;Point&#34;,&#34;coordinates&#34;:[-71.627861,-13.136556]}" id="NCID0ENSIM" xlink:type="simple">13°8'11.6"S, 71°37'40.3"W</named-content></named-content>, 3625 m, 19 Mar 2002, P.M. Peterson &amp; N. Refulio Rodriguez 16639 (US, USM); Quispicanchi, 23 km up new Hwy 28 from Urcos to Ccatcca (Catsa), ESE of Cusco ca. 45 air km, <named-content xmlns:xlink="http://www.w3.org/1999/xlink" content-type="dwc:verbatimCoordinates" xlink:type="simple"><named-content content-type="geo-json" specific-use="{&#34;type&#34;:&#34;Point&#34;,&#34;coordinates&#34;:[-71.591583,-13.660972]}" id="NCID0EVSIM" xlink:type="simple">13°39'39.5"S, 71°35'29.7"W</named-content></named-content>, 4080 m, 19 Mar 2007, <!--PageBreak-->P.M. Peterson, R.J. Soreng &amp; K. Romashchenko 20564 (US, USM); Vilacabamba, Paltaybamba, Ayangate, 13.0494444S 72.7208334W, 2300 m, 10 Jun 2002, L. Valenzuela, E. Suclli, I. Huamantupa &amp; F. Carazas 225 (MO). <bold>Huancavelica</bold>: Castrovirreyna, 30 km SW of Huancavelica along Rio Pucapampa, <named-content xmlns:xlink="http://www.w3.org/1999/xlink" content-type="dwc:verbatimCoordinates" xlink:type="simple"><named-content content-type="geo-json" specific-use="{&#34;type&#34;:&#34;Point&#34;,&#34;coordinates&#34;:[-75.099222,-12.936111]}" id="NCID0EBTIM" xlink:type="simple">12°56'10"S, 75°5'57.2"W</named-content></named-content>, 4510 m, 8 Mar 2002, P.M. Peterson &amp; O. Tovar 16399 (US, USM); Castrovirreyna, Choclococha, 4500 m, 5 May 1958, O. Tovar 2907 (US, USM); Castrovirreyna, Choclococha, 4700 m, 3 May 1958, O. Tovar 2854 (US, USM); 3 km S of Astobamba on road towards Pucapampa, <named-content xmlns:xlink="http://www.w3.org/1999/xlink" content-type="dwc:verbatimCoordinates" xlink:type="simple"><named-content content-type="geo-json" specific-use="{&#34;type&#34;:&#34;Point&#34;,&#34;coordinates&#34;:[-75.090944,-12.979917]}" id="NCID0EJTIM" xlink:type="simple">12°58'47.7"S, 75°5'27.4"W</named-content></named-content>, 4540 m, 4 Apr 2004, P.M. Peterson &amp; N. Refulio Rodriguez 18118 (MO, US, USM); 4 km S of Choclococha and 8 km N of Santa Ines, <named-content xmlns:xlink="http://www.w3.org/1999/xlink" content-type="dwc:verbatimCoordinates" xlink:type="simple"><named-content content-type="geo-json" specific-use="{&#34;type&#34;:&#34;Point&#34;,&#34;coordinates&#34;:[-75.087583,-13.178889]}" id="NCID0ERTIM" xlink:type="simple">13°10'44"S, 75°5'15.3"W</named-content></named-content>, 4615 m, 5 Apr 2004, P.M. Peterson &amp; N. Refulio Rodriguez 18145 (MO, US, USM); Huancavelica, 56 km S of Izacuchaca on road towards Huancavelica, 4020 m, 10 Apr 1997, P.M. Peterson &amp; O. Tovar 14157 (US, USM);15 km NE of Huancavelica above Sachapite, 4100 m, 10 Apr 1997, P.M. Peterson &amp; O. Tovar 14171 (US, USM); 12 km S of Huancavelica on road towards Santa Barbara, 4120 m, 11 Apr 1997, P.M. Peterson &amp; O. Tovar 14191 (MO, US, USM); 13 km N of Huancavelica on road towards Palca, <named-content xmlns:xlink="http://www.w3.org/1999/xlink" content-type="dwc:verbatimCoordinates" xlink:type="simple"><named-content content-type="geo-json" specific-use="{&#34;type&#34;:&#34;Point&#34;,&#34;coordinates&#34;:[-74.986639,-12.719167]}" id="NCID0EZTIM" xlink:type="simple">12°43'9"S, 74°59'11.9"W</named-content></named-content>, 4470 m, 2 Apr 2004, P.M. Peterson &amp; N. Refulio Rodriguez 18098 (MO, US, USM); Huaytara, Rio Pampas, along Hwy 3 (old 24) 12 km NW of jct. with new Hwy 24 and 18 km SE of Santa Ines, SE of Pilpichaca, <named-content xmlns:xlink="http://www.w3.org/1999/xlink" content-type="dwc:verbatimCoordinates" xlink:type="simple"><named-content content-type="geo-json" specific-use="{&#34;type&#34;:&#34;Point&#34;,&#34;coordinates&#34;:[-75.015722,-13.323389]}" id="NCID0EBUIM" xlink:type="simple">13°19'24.2"S, 75°00'56.6"W</named-content></named-content>, 4164 m, 13 Mar 2007, P.M. Peterson, R.J. Soreng, K. Romashchenko &amp; D. Susanibar Cruz 20432 (US, USM); Occoro, entre Conaica y Tansiri, 4200 m, 2 Apr 1953, O. Tovar 1195 (US, USM); Occoro, 4200 m, 3 Apr 1953, O. Tovar 1214 (US, USM); Tayacaja, Hda. Alalay entre Mariscal Caceres y Pampas, 3900 m, 13 Apr 1953, O. Tovar 1333 (MO, US, USM); Tayacaja, 2 km E of Acostambo on road towards Izcuchaca, <named-content xmlns:xlink="http://www.w3.org/1999/xlink" content-type="dwc:verbatimCoordinates" xlink:type="simple"><named-content content-type="geo-json" specific-use="{&#34;type&#34;:&#34;Point&#34;,&#34;coordinates&#34;:[-75.042583,-12.367694]}" id="NCID0EJUIM" xlink:type="simple">12°22'3.7"S, 75°2'33.3"W</named-content></named-content>, 3350 m, 1 Apr 2004, P.M. Peterson &amp; N. Refulio Rodriguez 18087 (US, USM); Tayacaja, Patacancha, Conaica, 4100 m, 8 Apr 1961, O. Tovar 3131 (US, USM); Chascca, cerca a Conaica, 3800 m, 13 May 1956, O. Tovar 2588 (US, USM); Tayacaja, arriba de Hda. Toca, entre Calcabamba y Paucarbamba, 3800 m, 20 Apr 1954, O. Tovar 2021 (US, USM); Urubamba, Piri, 2860 m, 15 May 1948, C. Vargas C. 7208 (US). <bold>Junin</bold>: Junin, SE shore of Lago Chinchay Cocha (Junin) and 8 km S of Huayre, 4110 m, 7 Apr 1997, P.M. Peterson &amp; O. Tovar 14097 (MO, US, USM); Tarma, Hacienda Casa Blanca, 18 air km SSE of Tarma, 4000 m, 27 Nov 1962, H.H. Iltis, C.M. Iltis, D. Ugent &amp; V. Ugent s.n. (US); Yanli, La Oroya, <named-content xmlns:xlink="http://www.w3.org/1999/xlink" content-type="dwc:verbatimCoordinates" xlink:type="simple"><named-content content-type="geo-json" specific-use="{&#34;type&#34;:&#34;Point&#34;,&#34;coordinates&#34;:[-75.883333,-11.533333]}" id="NCID0ETUIM" xlink:type="simple">11°32'S, 75°53'W</named-content></named-content>, 3700 m, 7 Jan 1983, D.N. Smith 2974 (MO, US); Yanli, Marcapomacocha, 4800 m, O. Velarde 8751 (US, USM). <bold>La Libertad</bold>: Bolivar, E side of Cerro Salumpuy, between Laplat and Unamen, WSW of Unamen, ca. 8 air km NW of Bolivar, <named-content xmlns:xlink="http://www.w3.org/1999/xlink" content-type="dwc:verbatimCoordinates" xlink:type="simple"><named-content content-type="geo-json" specific-use="{&#34;type&#34;:&#34;Point&#34;,&#34;coordinates&#34;:[-77.769417,-7.127556]}" id="NCID0E4UIM" xlink:type="simple">7°7'39.2"S, 77°46'9.9"W</named-content></named-content>, 3390 m, 30 Mar 2008, P.M. Peterson, R.J. Soreng &amp; J. Montoya Quino 21946 (US, USM); Pataz, cueva de Manachaqui, Parque Nacional Río Abiceo, 3600 m, 28 Feb 1998, B. León &amp; K. Young 1116. (MO, USM); Santiago de Chuco, 23 km SW of Huamachuco on road towards Alto de Tamboras and Pampas, 3540 m, 29 Mar 1997, P.M. Peterson &amp; N. Refulio Refulio 13966 (MO, US, USM). <bold>Lambayeque</bold>: Ferrenafe, 3300 m, 12 Sep 1985, A. Sagástegui A., D. Skillman, J. Mostacero L. &amp; L. Ramírez V. 12812 (MO); Laguna <!--PageBreak-->Tembladera, Uyurpampa, 3320 m, 25 Aug 1993, S. Llatas Quiroz 3359 (MO). <bold>Pasco</bold>: Pasco, 4 km NE of Huayllay on road towards Canchacucho, <named-content xmlns:xlink="http://www.w3.org/1999/xlink" content-type="dwc:verbatimCoordinates" xlink:type="simple"><named-content content-type="geo-json" specific-use="{&#34;type&#34;:&#34;Point&#34;,&#34;coordinates&#34;:[-76.321667,-10.972444]}" id="NCID0ELVIM" xlink:type="simple">10°58'20.8"S, 76°19'18"W</named-content></named-content>, 4160 m, 31 Mar 2004, P.M. Peterson &amp; N. Refulio Rodriguez 18067 (MO, US, USM); plains ca. 8 km W of NW arm of Laguna de Junin, S side of Rio Colorado and E of new Hwy and railroad tracks, 12 km NE of Huayllay on Hwy 18, <named-content xmlns:xlink="http://www.w3.org/1999/xlink" content-type="dwc:verbatimCoordinates" xlink:type="simple"><named-content content-type="geo-json" specific-use="{&#34;type&#34;:&#34;Point&#34;,&#34;coordinates&#34;:[-76.302389,-10.931083]}" id="NCID0ETVIM" xlink:type="simple">10°55'51.9"S, 76°18'8.6"W</named-content></named-content>, 4141 m, 5 Mar 2007, P.M. Peterson, R.J. Soreng &amp; K. Romashchenko 20314 (US, USM). <bold>Piura</bold>: Ayabaca, Ruinas de Aypate, 2700 m, 21 May 1996, V. Quipuzcoa S. 544, O. Angulo Z. &amp; R. Yahuana R. (HAO, MO); Huancabamba, 23 km E of Sondor on road towards Tabaconas, 2740 m, 31 Mar 2000, P.M. Peterson &amp; N. Refulio Rodriguez 15133 (CPUN, MO, US, USM). <bold>Puno</bold>: Abra la Raya, along railroad between Santa Rosa and Marangani, 4300 m, 18 May 1985, J.C. Solomon 2920 (MO); Azangaro, Checayani, NE of Azangaro, 3900 m, 27 Mar 1957, H. Ellenberg 426 (US); Chuquibambilla, Florez 13 (WS); Granja Salcedo, Apr 1936, J. Sonkup 112 (US); Cerro Santa Barbara, 3700 m, 15 May 1958, O. Tovar 3071 (US, USM); Huerta, N of Puno, 3900 m, 22 Mar 1957, H. Ellenberg 242 (US); Pucará, Pampa, 3890 m, Apr 1964, A. Vera 105 (COL); alrededores de Puno, 3870 m, 16 Apr 1965, A. Vera 204 (COL); quebrada en los alrededores de Puno, 3850 m, 1 Oct 1965, A. Vera 340 (COL); Chucuito, 3 km NE of Zepita on road towards Copani, 3820 m, 5 Mar 1999, P.M. Peterson, N. Refulio Rodriguez &amp; F. Salvador Perez 14633 (US, USM); 2 km S of Huacullani, 4000 m, 6 Mar 1999, P.M. Peterson, N. Refulio Rodriguez &amp; F. Salvador Perez 14659 (MO, US, USM); Lampa, NW end of Laguna Lagunillas, 20 air km W of Santa Lucia, N and S sides of new Hwy 30 to Arequipa, 74 air km WSW of Juliaca, <named-content xmlns:xlink="http://www.w3.org/1999/xlink" content-type="dwc:verbatimCoordinates" xlink:type="simple"><named-content content-type="geo-json" specific-use="{&#34;type&#34;:&#34;Point&#34;,&#34;coordinates&#34;:[-70.801500,-15.683806]}" id="NCID0E6VIM" xlink:type="simple">15°41'1.7"S, 70°48'5.4"W</named-content></named-content>, 4185 m, 31 Mar 2007, P.M. Peterson, R.J. Soreng, K. Romashchenko &amp; M.S. Gonzalez Elizondo 20735 (US, USM); Melgar, ca. 7 km WNW of Santa Rosa on Hwy 3 and 1 km W toward Quishuara, along Rio Santa Rosa, <named-content xmlns:xlink="http://www.w3.org/1999/xlink" content-type="dwc:verbatimCoordinates" xlink:type="simple"><named-content content-type="geo-json" specific-use="{&#34;type&#34;:&#34;Point&#34;,&#34;coordinates&#34;:[-70.859639,-14.598583]}" id="NCID0EHWIM" xlink:type="simple">14°35'54.9"S, 70°51'34.7"W</named-content></named-content>, 4002 m, 23 Mar 2007, P.M. Peterson, R.J. Soreng &amp; K. Romashchenko 20606 (US, USM); Puno, 2 km N of Laraquerion road towards Puno, <named-content xmlns:xlink="http://www.w3.org/1999/xlink" content-type="dwc:verbatimCoordinates" xlink:type="simple"><named-content content-type="geo-json" specific-use="{&#34;type&#34;:&#34;Point&#34;,&#34;coordinates&#34;:[-70.033083,-16.116417]}" id="NCID0EPWIM" xlink:type="simple">16°6'59.1"S, 70°1'59.1"W</named-content></named-content>, 3940 m, 18 Apr 2004, P.M. Peterson &amp; N. Refulio Rodriguez 18328 (MO, US, USM); San Roman, 21 km W of Santa Lucia and 5 km E of Puente Cañuma (Laguna Lagunillas), <named-content xmlns:xlink="http://www.w3.org/1999/xlink" content-type="dwc:verbatimCoordinates" xlink:type="simple"><named-content content-type="geo-json" specific-use="{&#34;type&#34;:&#34;Point&#34;,&#34;coordinates&#34;:[-70.784556,-15.667806]}" id="NCID0EXWIM" xlink:type="simple">15°40'4.1"S, 70°47'4.4"W</named-content></named-content>, 4260 m, 20 Apr 2004, P.M. Peterson &amp; N. Refulio Rodriguez 18345 (MO, US, USM). <bold>San Martín</bold>: Mariscal Caceres, <named-content xmlns:xlink="http://www.w3.org/1999/xlink" content-type="dwc:verbatimCoordinates" xlink:type="simple"><named-content content-type="geo-json" specific-use="{&#34;type&#34;:&#34;Point&#34;,&#34;coordinates&#34;:[-77.000833,-7.000278]}" id="NCID0EBXIM" xlink:type="simple">7°00'01"S, 77°00'3"W</named-content></named-content>, 3350 m, 18 Jul 1987, K. Young &amp; B. León 4793 (MO, USM).</p></tp:treatment-sec><tp:treatment-sec><!--Section generated to contain objects referenced in tp:taxon-treatment.--><fig id="F9" position="float" orientation="portrait"><label>Figure 8.</label><caption><p><bold>A−E</bold><italic><tp:taxon-name><tp:taxon-name-part taxon-name-part-type="genus" reg="Muhlenbergia">Muhlenbergia</tp:taxon-name-part><tp:taxon-name-part taxon-name-part-type="species" reg="fastigiata">fastigiata</tp:taxon-name-part></tp:taxon-name></italic> (J.Presl) Henrard <bold>A</bold> habit <bold>B</bold> ligule <bold>C</bold> glumes <bold>D</bold> floret <bold>E</bold> stamens and pistil <bold>F−J</bold><italic><tp:taxon-name><tp:taxon-name-part taxon-name-part-type="genus" reg="Muhlenbergia">Muhlenbergia</tp:taxon-name-part><tp:taxon-name-part taxon-name-part-type="species" reg="ligularais">ligularais</tp:taxon-name-part></tp:taxon-name></italic> (Hack.) Hitchc <bold>F</bold> habit <bold>G</bold> ligule <bold>H</bold> glumes <bold>I</bold> floret <bold>J</bold> stamens and pistil. Drawings from <xref ref-type="bibr" rid="B7">Giraldo-Cañas and Peterson (2009)</xref>, <xref ref-type="bibr" rid="B28">Peterson and Giraldo-Cañas (2011)</xref><bold>A−E</bold> drawn from <italic>P.M. Peterson, S. Lægaard, R.J. Soreng &amp; C.R. Annable 12709</italic> (US) <bold>F−J</bold> drawn from <italic>P.M. Peterson, S. Lægaard, R.J. Soreng &amp; C.R. Annable 12684</italic> (US).</p></caption><graphic xmlns:xlink="http://www.w3.org/1999/xlink" xlink:href="phytokeys-114-123-g008.jpg" position="float" orientation="portrait" xlink:type="simple" id="oo_254049.jpg"/></fig><fig id="F1" position="float" orientation="portrait"><label>Figure 1.</label><caption><p><bold>A, B</bold> Maximum-likelihood tree inferred from combined plastid (<italic>ndhA</italic> intron, <italic>rps16-trnK, rps16</italic> intron, <italic>rps3</italic>, and <italic>rpl32-trnL</italic>) and ITS sequences. Thick branches indicate posterior probabilities of 0.95−1; species in red occur in South America; scale bar = 2%.</p></caption><graphic xmlns:xlink="http://www.w3.org/1999/xlink" xlink:href="phytokeys-114-123-g001.jpg" position="float" orientation="portrait" xlink:type="simple" id="oo_254042.jpg"/></fig></tp:treatment-sec><ref-list><ref id="B7"><mixed-citation xmlns:xlink="http://www.w3.org/1999/xlink" xlink:type="simple"><person-group><name name-style="western"><surname>Giraldo-Cañas</surname><given-names>D</given-names></name><name name-style="western"><surname>Peterson</surname><given-names>P</given-names></name></person-group> (<year>2009</year>) <article-title>El género <italic><tp:taxon-name><tp:taxon-name-part taxon-name-part-type="genus">Muhlenbergia</tp:taxon-name-part></tp:taxon-name></italic> (<tp:taxon-name><tp:taxon-name-part taxon-name-part-type="family">Poaceae</tp:taxon-name-part></tp:taxon-name>: <tp:taxon-name><tp:taxon-name-part taxon-name-part-type="subfamily">Chloridoideae</tp:taxon-name-part></tp:taxon-name>: <tp:taxon-name><tp:taxon-name-part taxon-name-part-type="tribe">Cynodonteae</tp:taxon-name-part></tp:taxon-name>: <tp:taxon-name><tp:taxon-name-part taxon-name-part-type="subtribe">Muhlenbergiinae</tp:taxon-name-part></tp:taxon-name>) en Colombia.</article-title><source>Caldasia</source><volume>31</volume>: <fpage>269</fpage>–<lpage>302</lpage>.</mixed-citation></ref><ref id="B28"><mixed-citation xmlns:xlink="http://www.w3.org/1999/xlink" xlink:type="simple"><person-group><name name-style="western"><surname>Peterson</surname><given-names>PM</given-names></name><name name-style="western"><surname>Giraldo-Cañas</surname><given-names>D</given-names></name></person-group> (<year>2011</year>) <article-title>Las especies de <italic><tp:taxon-name><tp:taxon-name-part taxon-name-part-type="genus">Muhlenbergia</tp:taxon-name-part></tp:taxon-name></italic> (<tp:taxon-name><tp:taxon-name-part taxon-name-part-type="family">Poaceae</tp:taxon-name-part></tp:taxon-name>: <tp:taxon-name><tp:taxon-name-part taxon-name-part-type="subfamily">Chloridoideae</tp:taxon-name-part></tp:taxon-name>) de Argentina.</article-title><source>Caldasia</source><volume>33</volume>: <fpage>21</fpage>–<lpage>54</lpage>.</mixed-citation></ref><ref id="B47"><mixed-citation xmlns:xlink="http://www.w3.org/1999/xlink" xlink:type="simple"><person-group><name name-style="western"><surname>Pohl</surname><given-names>RW</given-names></name></person-group> (<year>1980</year>) Family #15, <tp:taxon-name><tp:taxon-name-part taxon-name-part-type="family">Gramineae</tp:taxon-name-part></tp:taxon-name>. In: Burger WC (ed), Flora Costaricensis. Fieldiana Bot., n.s. 4: 1−608.</mixed-citation></ref><ref id="B60"><mixed-citation xmlns:xlink="http://www.w3.org/1999/xlink" xlink:type="simple"><person-group><name name-style="western"><surname>Verboom</surname><given-names>GA</given-names></name><name name-style="western"><surname>Linder</surname><given-names>HP</given-names></name><name name-style="western"><surname>Stock</surname><given-names>WD</given-names></name></person-group> (<year>2003</year>) <article-title>Phylogenetics of the grass genus <italic><tp:taxon-name><tp:taxon-name-part taxon-name-part-type="genus">Ehrharta</tp:taxon-name-part></tp:taxon-name></italic>: Evidence for radiation in the summer-arid zone of the South African Cape.</article-title><source>Evolution; International Journal of Organic Evolution</source><volume>57</volume>(<issue>5</issue>): <fpage>1008</fpage>–<lpage>1021</lpage>. <ext-link xlink:type="simple" ext-link-type="doi" xlink:href="10.1111/j.0014-3820.2003.tb00312.x">https://doi.org/10.1111/j.0014-3820.2003.tb00312.x</ext-link></mixed-citation></ref><ref id="B62"><mixed-citation xmlns:xlink="http://www.w3.org/1999/xlink" xlink:type="simple"><person-group><name name-style="western"><surname>Welker</surname><given-names>CAD</given-names></name><name name-style="western"><surname>Souza-Chies</surname><given-names>TT</given-names></name><name name-style="western"><surname>Longh-Wagner</surname><given-names>HM</given-names></name><name name-style="western"><surname>Carolina</surname><given-names>Peichoto M</given-names></name><name name-style="western"><surname>McKain</surname><given-names>MR</given-names></name><name name-style="western"><surname>Kellogg</surname><given-names>EA</given-names></name></person-group> (<year>2016</year>) <article-title>Multilocus phylogeny and phylogenomics of <italic><tp:taxon-name><tp:taxon-name-part taxon-name-part-type="genus">Eriochrysis</tp:taxon-name-part></tp:taxon-name></italic> P. Beauv. (<tp:taxon-name><tp:taxon-name-part taxon-name-part-type="family">Poaceae</tp:taxon-name-part></tp:taxon-name>–<tp:taxon-name><tp:taxon-name-part taxon-name-part-type="tribe">Andropogoneae</tp:taxon-name-part></tp:taxon-name>): Taxonomic implications and evidence of interspecific hybridization.</article-title><source>Molecular Phylogenetics and Evolution</source><volume>99</volume>: <fpage>155</fpage>–<lpage>167</lpage>. <ext-link xlink:type="simple" ext-link-type="doi" xlink:href="10.1016/j.ympev.2016.02.022">https://doi.org/10.1016/j.ympev.2016.02.022</ext-link></mixed-citation></ref></ref-list></tp:taxon-treatment>
