# Supplementary material for: Revision of Muhlenbergia (Poaceae, Chloridoideae, Cynodonteae, Muhlenbergiinae) in Peru: classification, phylogeny, and a new species, M.romaschenkoi
Source: PhytoKeys. 2018 Dec 31;(114):123–206. doi: 10.3897/phytokeys.114.28799 (PMC6323114; doi:10.3897/phytokeys.114.28799)
Supplement: XML Treatment for Muhlenbergia maxima [file phytokeys.114.28799-treatment13.xml]

<!DOCTYPE tp:taxon-treatment
  PUBLIC "-//TaxonX//DTD Taxonomic Treatment Publishing DTD v0 20100105//EN" "tax-treatment-NSO.dtd">
<tp:taxon-treatment xmlns:tp="http://www.plazi.org/taxpub"><tp:treatment-meta><kwd-group><label>Taxon classification</label><kwd><named-content xmlns:xlink="http://www.w3.org/1999/xlink" content-type="kingdom">Plantae</named-content></kwd><kwd><named-content xmlns:xlink="http://www.w3.org/1999/xlink" content-type="order">Poales</named-content></kwd><kwd><named-content xmlns:xlink="http://www.w3.org/1999/xlink" content-type="family">Poaceae</named-content></kwd></kwd-group><mixed-citation publication-type="journal"><person-group><name><surname>Peterson</surname><given-names>Paul M.</given-names></name><name><surname>Vega</surname><given-names>Isidoro Sánchez</given-names></name><name><surname>Romaschenko</surname><given-names>Konstantin</given-names></name><name><surname>Giraldo-Cañas</surname><given-names>Diego</given-names></name><name><surname>Rodriguez</surname><given-names>Nancy F. Refulio</given-names></name></person-group><article-title>Revision of <italic><tp:taxon-name><tp:taxon-name-part taxon-name-part-type="genus" reg="Muhlenbergia">Muhlenbergia</tp:taxon-name-part></tp:taxon-name></italic> (<tp:taxon-name><tp:taxon-name-part taxon-name-part-type="family">Poaceae</tp:taxon-name-part></tp:taxon-name>, <tp:taxon-name><tp:taxon-name-part taxon-name-part-type="subfamily">Chloridoideae</tp:taxon-name-part></tp:taxon-name>, <tp:taxon-name><tp:taxon-name-part taxon-name-part-type="tribe">Cynodonteae</tp:taxon-name-part></tp:taxon-name>, <tp:taxon-name><tp:taxon-name-part taxon-name-part-type="subtribe">Muhlenbergiinae</tp:taxon-name-part></tp:taxon-name>) in Peru: classification, phylogeny, and a new species, <italic><tp:taxon-name><tp:taxon-name-part taxon-name-part-type="genus" reg="Muhlenbergia">M.</tp:taxon-name-part><tp:taxon-name-part taxon-name-part-type="species" reg="romaschenkoi">romaschenkoi</tp:taxon-name-part></tp:taxon-name></italic></article-title><source>PhytoKeys</source><day>31</day><month>12</month><year>2018</year><volume>2018</volume><issue>114</issue><fpage>123</fpage><lpage>206</lpage><pub-id pub-id-type="doi">10.3897/phytokeys.114.28799</pub-id></mixed-citation></tp:treatment-meta><tp:nomenclature><label>12.</label><tp:taxon-name>
              <tp:taxon-name-part taxon-name-part-type="genus" reg="Muhlenbergia">Muhlenbergia</tp:taxon-name-part>
              <tp:taxon-name-part taxon-name-part-type="species" reg="maxima">maxima</tp:taxon-name-part>
            </tp:taxon-name><tp:taxon-authority>Lægaard &amp; Sánchez Vega, Nordic J. Bot. 10: 439. 1990.</tp:taxon-authority><xref ref-type="fig" rid="F3">Fig. 2F−H</xref><!--PageBreak--></tp:nomenclature><tp:treatment-sec sec-type="material" id="SECID0EQYIM"><title>Type.</title><p>Peru, Prov. Cajamarca, Choten between Paso El Gavilán and San Juan at km 153 on the road to the coast, 2900 m, 29 May 1984, <italic>I. Sánchez Vega &amp; Ruiz Vigo 3561</italic> (holotype: CPUN!; isotypes: AAU!, K!, US!, USM!).</p></tp:treatment-sec><tp:treatment-sec sec-type="description" id="SECID0EYYIM"><title>Description.</title><p>Loosely caespitose <italic>perennials</italic>. <italic>Culms</italic> 100−140 cm tall, erect, rigid, terete, ca. 2−3.2 mm diameter near base with 3 or 4 glabrous to pubescent nodes; in<!--PageBreak-->ternodes terete above. <italic>Leaf sheaths</italic> longer than the internodes, mostly basally inserted, compressed-keeled near base, becoming fibrous with age, scaberulous, finely striate; <italic>ligules</italic> 3−5 mm long, apex irregularly toothed to lacinate, margins entire and extended above to form auricles; <italic>blades</italic> 25−45 cm long, 2.8−4 mm wide, flat to folded, striate, scabrous, apex attenuate, midvein prominent. <italic>Panicles</italic> 30−46 cm long, 3−6 cm wide, narrow; <italic>branches</italic> 6−11 cm long, scabrous, ascending, appressed to loosely spreading, mostly floriferous to base, except on lowest branches; <italic>pedicels</italic> mostly shorter than the spikelets. <italic>Spikelets</italic> 2.5−2.8 mm long, 1-flowered, greenish with reddish-purple tinting; <italic>glumes</italic> 2.2−2.6 mm long, almost equal or shorter than the floret, hyaline to membranous, faintly 1-veined, subequal, the lower usually slightly shorter, glabrous to scattered pubescent, scaberulous; <italic>lemmas</italic> 2.5−2.8 mm long, ovate, 3-veined, awned, with scattered sericeous hairs more numerous along the veins, scaberulous, the callus pilose, the flexuous awn inserted just below the obtuse to acute apex, the awn 4−9 mm long; <italic>paleas</italic> about as long as the lemma, faintly 2-veined, sericeous between the veins below; <italic>lodicules</italic> about 0.1 mm long, truncate, glabrous; <italic>stamens</italic> 3; anthers 1.3−1.8 mm long, purple. <italic>Caryopses</italic> 1.4−1.7 mm long, fusiform, brownish.</p></tp:treatment-sec><tp:treatment-sec sec-type="distribution" id="SECID0E5ZIM"><title>Distribution.</title><p>A Peruvian endemic known only from Amazonas and Cajamarca departments.</p></tp:treatment-sec><tp:treatment-sec sec-type="ecology" id="SECID0ED1IM"><title>Ecology.</title><p>Rocky slopes near rivers and grassy slopes in disturbed ground along roads associated with <italic><tp:taxon-name><tp:taxon-name-part taxon-name-part-type="genus" reg="Acacia">Acacia</tp:taxon-name-part></tp:taxon-name></italic>, <italic><tp:taxon-name><tp:taxon-name-part taxon-name-part-type="genus" reg="Begonia">Begonia</tp:taxon-name-part></tp:taxon-name></italic>, <italic><tp:taxon-name><tp:taxon-name-part taxon-name-part-type="genus" reg="Cortaderia">Cortaderia</tp:taxon-name-part><tp:taxon-name-part taxon-name-part-type="species" reg="bifida">bifida</tp:taxon-name-part></tp:taxon-name></italic>, <italic><tp:taxon-name><tp:taxon-name-part taxon-name-part-type="genus" reg="Cortaderia">C.</tp:taxon-name-part><tp:taxon-name-part taxon-name-part-type="species" reg="jubata">jubata</tp:taxon-name-part></tp:taxon-name></italic>, <italic><tp:taxon-name><tp:taxon-name-part taxon-name-part-type="genus" reg="Desmodium">Desmodium</tp:taxon-name-part></tp:taxon-name></italic>, <italic><tp:taxon-name><tp:taxon-name-part taxon-name-part-type="genus" reg="Dodonaea">Dodonaea</tp:taxon-name-part><tp:taxon-name-part taxon-name-part-type="species" reg="viscosa">viscosa</tp:taxon-name-part></tp:taxon-name></italic> Jacq., <italic><tp:taxon-name><tp:taxon-name-part taxon-name-part-type="genus" reg="Hyptis">Hyptis</tp:taxon-name-part></tp:taxon-name></italic>, <italic><tp:taxon-name><tp:taxon-name-part taxon-name-part-type="genus" reg="Lepechinia">Lepechinia</tp:taxon-name-part></tp:taxon-name></italic>, <italic><tp:taxon-name><tp:taxon-name-part taxon-name-part-type="genus" reg="Oxalis">Oxalis</tp:taxon-name-part></tp:taxon-name></italic>, <italic><tp:taxon-name><tp:taxon-name-part taxon-name-part-type="genus" reg="Puya">Puya</tp:taxon-name-part></tp:taxon-name></italic>, <italic><tp:taxon-name><tp:taxon-name-part taxon-name-part-type="genus" reg="Salvia">Salvia</tp:taxon-name-part></tp:taxon-name></italic> and <italic><tp:taxon-name><tp:taxon-name-part taxon-name-part-type="genus" reg="Schizachyrium">Schizachyrium</tp:taxon-name-part></tp:taxon-name></italic>; 2100−2900 m.</p></tp:treatment-sec><tp:treatment-sec sec-type="comments" id="SECID0EJ4IM"><title>Comments.</title><p><italic><tp:taxon-name><tp:taxon-name-part taxon-name-part-type="genus" reg="Muhlenbergia">Muhlenbergia</tp:taxon-name-part><tp:taxon-name-part taxon-name-part-type="species" reg="maxima">maxima</tp:taxon-name-part></tp:taxon-name></italic> is a member of <tp:taxon-name><tp:taxon-name-part taxon-name-part-type="genus" reg="Muhlenbergia">M.</tp:taxon-name-part><tp:taxon-name-part taxon-name-part-type="infraspecific-rank">subg.</tp:taxon-name-part><tp:taxon-name-part taxon-name-part-type="subgenus" reg="Trichochloa">Trichochloa</tp:taxon-name-part></tp:taxon-name> (<xref ref-type="bibr" rid="B38">Peterson et al. 2010b</xref>). <italic><tp:taxon-name><tp:taxon-name-part taxon-name-part-type="genus" reg="Muhlenbergia">Muhlenbergia</tp:taxon-name-part><tp:taxon-name-part taxon-name-part-type="species" reg="inaequalis">inaequalis</tp:taxon-name-part></tp:taxon-name></italic> Soderstr. endemic to Colombia and Venezuela and <italic><tp:taxon-name><tp:taxon-name-part taxon-name-part-type="genus" reg="Muhlenbergia">M.</tp:taxon-name-part><tp:taxon-name-part taxon-name-part-type="species" reg="lehmanniana">lehmanniana</tp:taxon-name-part></tp:taxon-name></italic> Henr. ranging from Costa Rica to Colombia (<xref ref-type="bibr" rid="B18">Lægaard and Sánchez Vega 1990</xref>; <xref ref-type="bibr" rid="B7">Giraldo-Cañas and Peterson 2009</xref>) are morphologically similar to <italic><tp:taxon-name><tp:taxon-name-part taxon-name-part-type="genus" reg="Muhlenbergia">M.</tp:taxon-name-part><tp:taxon-name-part taxon-name-part-type="species" reg="maxima">maxima</tp:taxon-name-part></tp:taxon-name></italic>. <italic><tp:taxon-name><tp:taxon-name-part taxon-name-part-type="genus" reg="Muhlenbergia">Muhlenbergia</tp:taxon-name-part><tp:taxon-name-part taxon-name-part-type="species" reg="maxima">maxima</tp:taxon-name-part></tp:taxon-name></italic> differs from <italic><tp:taxon-name><tp:taxon-name-part taxon-name-part-type="genus" reg="Muhlenbergia">M.</tp:taxon-name-part><tp:taxon-name-part taxon-name-part-type="species" reg="inaequalis">inaequalis</tp:taxon-name-part></tp:taxon-name></italic> and <italic><tp:taxon-name><tp:taxon-name-part taxon-name-part-type="genus" reg="Muhlenbergia">M.</tp:taxon-name-part><tp:taxon-name-part taxon-name-part-type="species" reg="lehmanniana">lehmanniana</tp:taxon-name-part></tp:taxon-name></italic> in having shorter lemmatal awns and a longer ligule than <italic><tp:taxon-name><tp:taxon-name-part taxon-name-part-type="genus" reg="Muhlenbergia">M.</tp:taxon-name-part><tp:taxon-name-part taxon-name-part-type="species" reg="inaequalis">inaequalis</tp:taxon-name-part></tp:taxon-name></italic> (0.5−1.5 mm long) and a shorter ligule than <italic><tp:taxon-name><tp:taxon-name-part taxon-name-part-type="genus" reg="Muhlenbergia">M.</tp:taxon-name-part><tp:taxon-name-part taxon-name-part-type="species" reg="lehmanniana">lehmanniana</tp:taxon-name-part></tp:taxon-name></italic> (1−2.5 cm long). There is not much genetic variation among all members of <tp:taxon-name><tp:taxon-name-part taxon-name-part-type="genus" reg="Muhlenbergia">M.</tp:taxon-name-part><tp:taxon-name-part taxon-name-part-type="infraspecific-rank">subg.</tp:taxon-name-part><tp:taxon-name-part taxon-name-part-type="subgenus" reg="Trichochloa">Trichochloa</tp:taxon-name-part></tp:taxon-name> in <xref ref-type="bibr" rid="B37">Peterson et al. (2010a)</xref> and a detailed population genetic study of these three South American species is needed to interpret their evolutionary history.</p></tp:treatment-sec><tp:treatment-sec sec-type="material" id="SECID0E3BJM"><title>Specimens examined.</title><p>Peru. <bold>Amazonas</bold>: 27 km from Balsas towards Leymabamba, 2250 m, 23 Mar 1988, S.A. Renvoize &amp; S. Lægaard 4908 (CPUN, K); 66 km from Leymebamba towards Balsas, 2100 m, 25 Mar 1988, S.A. Renvoize &amp; S. Lægaard 4935 (CPUN, K, MO, US). <bold>Cajamarca</bold>: Prov. Cajabamba, 14 air km WSW of Cajabamba and 2.5 km on road W of Araqueda, <named-content xmlns:xlink="http://www.w3.org/1999/xlink" content-type="dwc:verbatimCoordinates" xlink:type="simple"><named-content content-type="geo-json" specific-use="{&#34;type&#34;:&#34;Point&#34;,&#34;coordinates&#34;:[-78.166361,-7.652528]}" id="NCID0EJCJM" xlink:type="simple">7°39'9.1"S, 78°9'58.9"W</named-content></named-content>, 2242 m, 23 Mar 2008, P.M. Peterson &amp; R.J. Soreng 21853 (MO, US, USM); Prov. Cajamarca, S of Paso El Gavelán, ca. 10 air km S of Cajamarca, just above km post 150 on hwy 8 above San Juan, <named-content xmlns:xlink="http://www.w3.org/1999/xlink" content-type="dwc:verbatimCoordinates" xlink:type="simple"><named-content content-type="geo-json" specific-use="{&#34;type&#34;:&#34;Point&#34;,&#34;coordinates&#34;:[-78.509583,-7.260333]}" id="NCID0ERCJM" xlink:type="simple">7°15'37.2"S, 78°30'34.5"W</named-content></named-content>, 2544 m, 26 Mar 2008, P.M. Peterson, R.J. Soreng &amp; I Sánchez Vega 21884 (US, USM); Dist. San Juan, entre San Juan y Paso el Gavilán, 2650 m, 30 May 2003, I. Sánchez Vega 11965, M. Sánchez M. y R. Cueva R. (CPUN, HAO); Celendin, Marañón River Valley, Chachapoyas−Cajamarca road, 2100 m, 28 May 1984, D.N. Smith &amp; J.M. Cabanillas S. 7271 (MO, US).</p><!--PageBreak--></tp:treatment-sec><tp:treatment-sec><!--Section generated to contain objects referenced in tp:taxon-treatment.--><fig id="F3" position="float" orientation="portrait"><label>Figure 2.</label><caption><p><bold>A−E</bold><italic><tp:taxon-name><tp:taxon-name-part taxon-name-part-type="genus" reg="Muhlenbergia">Muhlenbergia</tp:taxon-name-part><tp:taxon-name-part taxon-name-part-type="species" reg="beyrichiana">beyrichiana</tp:taxon-name-part></tp:taxon-name></italic> Kunth <bold>A</bold> habit <bold>B</bold> ligule with auricles <bold>C</bold> glumes <bold>D</bold> floret <bold>E</bold> stamens and pistil <bold>F−H</bold><italic><tp:taxon-name><tp:taxon-name-part taxon-name-part-type="genus" reg="Muhlenbergia">Muhlenbergia</tp:taxon-name-part><tp:taxon-name-part taxon-name-part-type="species" reg="maxima">maxima</tp:taxon-name-part></tp:taxon-name></italic> Lægaard &amp; Sánchez Vega <bold>F</bold> habit <bold>G</bold> end of panicle branch <bold>H</bold> floret. <bold>A−E</bold> drawn from <italic>A.S. Hitchcock 20635</italic> (US) <bold>F−H</bold> drawings from <xref ref-type="bibr" rid="B18">Lægaard &amp; Sánchez Vega (1990)</xref> drawn from the holotype collection <italic>Sánchez Vega &amp; Ruíz Vigo 3561</italic>.</p></caption><graphic xmlns:xlink="http://www.w3.org/1999/xlink" xlink:href="phytokeys-114-123-g002.jpg" position="float" orientation="portrait" xlink:type="simple" id="oo_254043.jpg"/></fig></tp:treatment-sec><ref-list><ref id="B18"><mixed-citation xmlns:xlink="http://www.w3.org/1999/xlink" xlink:type="simple"><person-group><name name-style="western"><surname>Lægaard</surname><given-names>S</given-names></name><name name-style="western"><surname>Sánchez Vega</surname><given-names>I</given-names></name></person-group> (<year>1990</year>) <article-title>Three new species of <italic><tp:taxon-name><tp:taxon-name-part taxon-name-part-type="genus">Muhlenbergia</tp:taxon-name-part></tp:taxon-name></italic> and <italic><tp:taxon-name><tp:taxon-name-part taxon-name-part-type="genus">Uniola</tp:taxon-name-part></tp:taxon-name></italic> (<tp:taxon-name><tp:taxon-name-part taxon-name-part-type="family">Poaceae</tp:taxon-name-part></tp:taxon-name>) from northern Peru.</article-title><source>Nordic Journal of Botany</source><volume>10</volume>(<issue>4</issue>): <fpage>437</fpage>–<lpage>441</lpage>. <ext-link xlink:type="simple" ext-link-type="doi" xlink:href="10.1111/j.1756-1051.1990.tb01786.x">https://doi.org/10.1111/j.1756-1051.1990.tb01786.x</ext-link></mixed-citation></ref><ref id="B38"><mixed-citation xmlns:xlink="http://www.w3.org/1999/xlink" xlink:type="simple"><person-group><name name-style="western"><surname>Peterson</surname><given-names>PM</given-names></name><name name-style="western"><surname>Romaschenko</surname><given-names>K</given-names></name><name name-style="western"><surname>Johnson</surname><given-names>G</given-names></name></person-group> (<year>2010b</year>) <article-title>A phylogeny and classification of the <tp:taxon-name><tp:taxon-name-part taxon-name-part-type="subtribe">Muhlenbergiinae</tp:taxon-name-part></tp:taxon-name> (<tp:taxon-name><tp:taxon-name-part taxon-name-part-type="family">Poaceae</tp:taxon-name-part></tp:taxon-name>: <tp:taxon-name><tp:taxon-name-part taxon-name-part-type="subfamily">Chloridoideae</tp:taxon-name-part></tp:taxon-name>: <tp:taxon-name><tp:taxon-name-part taxon-name-part-type="tribe">Cynodonteae</tp:taxon-name-part></tp:taxon-name>) based on plastid and nuclear DNA sequences.</article-title><source>American Journal of Botany</source><volume>97</volume>(<issue>9</issue>): <fpage>1532</fpage>–<lpage>1554</lpage>. <ext-link xlink:type="simple" ext-link-type="doi" xlink:href="10.3732/ajb.0900359">https://doi.org/10.3732/ajb.0900359</ext-link></mixed-citation></ref><ref id="B7"><mixed-citation xmlns:xlink="http://www.w3.org/1999/xlink" xlink:type="simple"><person-group><name name-style="western"><surname>Giraldo-Cañas</surname><given-names>D</given-names></name><name name-style="western"><surname>Peterson</surname><given-names>P</given-names></name></person-group> (<year>2009</year>) <article-title>El género <italic><tp:taxon-name><tp:taxon-name-part taxon-name-part-type="genus">Muhlenbergia</tp:taxon-name-part></tp:taxon-name></italic> (<tp:taxon-name><tp:taxon-name-part taxon-name-part-type="family">Poaceae</tp:taxon-name-part></tp:taxon-name>: <tp:taxon-name><tp:taxon-name-part taxon-name-part-type="subfamily">Chloridoideae</tp:taxon-name-part></tp:taxon-name>: <tp:taxon-name><tp:taxon-name-part taxon-name-part-type="tribe">Cynodonteae</tp:taxon-name-part></tp:taxon-name>: <tp:taxon-name><tp:taxon-name-part taxon-name-part-type="subtribe">Muhlenbergiinae</tp:taxon-name-part></tp:taxon-name>) en Colombia.</article-title><source>Caldasia</source><volume>31</volume>: <fpage>269</fpage>–<lpage>302</lpage>.</mixed-citation></ref><ref id="B37"><mixed-citation xmlns:xlink="http://www.w3.org/1999/xlink" xlink:type="simple"><person-group><name name-style="western"><surname>Peterson</surname><given-names>PM</given-names></name><name name-style="western"><surname>Romaschenko</surname><given-names>K</given-names></name><name name-style="western"><surname>Johnson</surname><given-names>G</given-names></name></person-group> (<year>2010a</year>) <article-title>A classification of the <tp:taxon-name><tp:taxon-name-part taxon-name-part-type="subfamily">Chloridoideae</tp:taxon-name-part></tp:taxon-name> (<tp:taxon-name><tp:taxon-name-part taxon-name-part-type="family">Poaceae</tp:taxon-name-part></tp:taxon-name>) based on multi-gene phylogenetic trees.</article-title><source>Molecular Phylogenetics and Evolution</source><volume>55</volume>(<issue>2</issue>): <fpage>580</fpage>–<lpage>598</lpage>. <ext-link xlink:type="simple" ext-link-type="doi" xlink:href="10.1016/j.ympev.2010.01.018">https://doi.org/10.1016/j.ympev.2010.01.018</ext-link></mixed-citation></ref></ref-list></tp:taxon-treatment>
