# Supplementary material for: Revision of Muhlenbergia (Poaceae, Chloridoideae, Cynodonteae, Muhlenbergiinae) in Peru: classification, phylogeny, and a new species, M.romaschenkoi
Source: PhytoKeys. 2018 Dec 31;(114):123–206. doi: 10.3897/phytokeys.114.28799 (PMC6323114; doi:10.3897/phytokeys.114.28799)
Supplement: XML Treatment for Muhlenbergia microsperma [file phytokeys.114.28799-treatment14.xml]

<!DOCTYPE tp:taxon-treatment
  PUBLIC "-//TaxonX//DTD Taxonomic Treatment Publishing DTD v0 20100105//EN" "tax-treatment-NSO.dtd">
<tp:taxon-treatment xmlns:tp="http://www.plazi.org/taxpub"><tp:treatment-meta><kwd-group><label>Taxon classification</label><kwd><named-content xmlns:xlink="http://www.w3.org/1999/xlink" content-type="kingdom">Plantae</named-content></kwd><kwd><named-content xmlns:xlink="http://www.w3.org/1999/xlink" content-type="order">Poales</named-content></kwd><kwd><named-content xmlns:xlink="http://www.w3.org/1999/xlink" content-type="family">Poaceae</named-content></kwd></kwd-group><mixed-citation publication-type="journal"><person-group><name><surname>Peterson</surname><given-names>Paul M.</given-names></name><name><surname>Vega</surname><given-names>Isidoro Sánchez</given-names></name><name><surname>Romaschenko</surname><given-names>Konstantin</given-names></name><name><surname>Giraldo-Cañas</surname><given-names>Diego</given-names></name><name><surname>Rodriguez</surname><given-names>Nancy F. Refulio</given-names></name></person-group><article-title>Revision of <italic><tp:taxon-name><tp:taxon-name-part taxon-name-part-type="genus" reg="Muhlenbergia">Muhlenbergia</tp:taxon-name-part></tp:taxon-name></italic> (<tp:taxon-name><tp:taxon-name-part taxon-name-part-type="family">Poaceae</tp:taxon-name-part></tp:taxon-name>, <tp:taxon-name><tp:taxon-name-part taxon-name-part-type="subfamily">Chloridoideae</tp:taxon-name-part></tp:taxon-name>, <tp:taxon-name><tp:taxon-name-part taxon-name-part-type="tribe">Cynodonteae</tp:taxon-name-part></tp:taxon-name>, <tp:taxon-name><tp:taxon-name-part taxon-name-part-type="subtribe">Muhlenbergiinae</tp:taxon-name-part></tp:taxon-name>) in Peru: classification, phylogeny, and a new species, <italic><tp:taxon-name><tp:taxon-name-part taxon-name-part-type="genus" reg="Muhlenbergia">M.</tp:taxon-name-part><tp:taxon-name-part taxon-name-part-type="species" reg="romaschenkoi">romaschenkoi</tp:taxon-name-part></tp:taxon-name></italic></article-title><source>PhytoKeys</source><day>31</day><month>12</month><year>2018</year><volume>2018</volume><issue>114</issue><fpage>123</fpage><lpage>206</lpage><pub-id pub-id-type="doi">10.3897/phytokeys.114.28799</pub-id></mixed-citation></tp:treatment-meta><tp:nomenclature><label>13.</label><tp:taxon-name>
              <tp:taxon-name-part taxon-name-part-type="genus" reg="Muhlenbergia">Muhlenbergia</tp:taxon-name-part>
              <tp:taxon-name-part taxon-name-part-type="species" reg="microsperma">microsperma</tp:taxon-name-part>
            </tp:taxon-name><tp:taxon-authority>(DC.) Kunth, Révis. Gramin. 1:64. 1829.</tp:taxon-authority><xref ref-type="fig" rid="F8">Fig. 7E−H</xref><tp:nomenclature-citation-list><tp:nomenclature-citation><tp:taxon-name>
                  <tp:taxon-name-part taxon-name-part-type="genus" reg="Trichochloa">Trichochloa</tp:taxon-name-part>
                  <tp:taxon-name-part taxon-name-part-type="species" reg="microsperma">microsperma</tp:taxon-name-part>
                </tp:taxon-name><comment>DC., Cat. Pl. Horti Monsp. 151. 1813. <tp:taxon-name><tp:taxon-name-part taxon-name-part-type="genus" reg="Muhlenbergia">Muhlenbergia</tp:taxon-name-part><tp:taxon-name-part taxon-name-part-type="species" reg="microsperma">microsperma</tp:taxon-name-part></tp:taxon-name> (DC.) Trin., Gram. Unifl. Sesquifl. 193. 1824, <italic>nom. inval</italic>. Type: Mexico, cultivated at the botanical gardern at Montpellier from seeds collected in Mexico and distributed by the Botanical Garden of Madrid, <italic>M. Sésse &amp; J.M. Mociño s.n.</italic> (holotype: MPU; isotypes: G-00099434 [image!], P!, US fragm. ex P!).</comment></tp:nomenclature-citation><tp:nomenclature-citation><tp:taxon-name>
                  <tp:taxon-name-part taxon-name-part-type="genus" reg="Agrostis">Agrostis</tp:taxon-name-part>
                  <tp:taxon-name-part taxon-name-part-type="species" reg="microsperma">microsperma</tp:taxon-name-part>
                </tp:taxon-name><comment>Lag., Gen. Sp. Pl. 2. 1816. Type: Mexico, plants grown at H.R. Matritensis (= Herbario del Real Jardín Botánico de Madrid, see <xref ref-type="bibr" rid="B58">Sutherland 1997</xref>) from seeds collected by M. Sessé &amp; J.M. Mociño in Nueva Espania, Oct, 1806, <italic>M. Sessé &amp; J.M. Mociño s.n.</italic> (lectotype, here designated: SEL-H10620 [image!]).</comment></tp:nomenclature-citation><tp:nomenclature-citation><tp:taxon-name>
                  <tp:taxon-name-part taxon-name-part-type="genus" reg="Podosemum">Podosemum</tp:taxon-name-part>
                  <tp:taxon-name-part taxon-name-part-type="species" reg="debile">debile</tp:taxon-name-part>
                </tp:taxon-name><comment>Kunth, Nov. Gen. Sp. (quarto ed.) 1: 128. 1816. <tp:taxon-name><tp:taxon-name-part taxon-name-part-type="genus" reg="Trichochloa">Trichochloa</tp:taxon-name-part><tp:taxon-name-part taxon-name-part-type="species" reg="debilis">debilis</tp:taxon-name-part></tp:taxon-name> (Kunth) Roem. &amp; Schult., Syst. Veg. 2:385. 1817. <tp:taxon-name><tp:taxon-name-part taxon-name-part-type="genus" reg="Muhlenbergia">Muhlenbergia</tp:taxon-name-part><tp:taxon-name-part taxon-name-part-type="species" reg="debilis">debilis</tp:taxon-name-part></tp:taxon-name> (Kunth) Trin., Gram. Unifl. Sesquifl. 193, t. 5, f. 18. 1824. Type: Ecuador, Prov. Pichincha, Quito, <italic>F.W.H.A. Humboldt &amp; A.J.A. Bonpland s.n.</italic> (holotype: P-Bonpl!; isotypes: B-W, P!, US-91924 fragm. ex P-Bonpl!).</comment></tp:nomenclature-citation><tp:nomenclature-citation><tp:taxon-name>
                  <tp:taxon-name-part taxon-name-part-type="genus" reg="Podosemum">Podosemum</tp:taxon-name-part>
                  <tp:taxon-name-part taxon-name-part-type="species" reg="setosum">setosum</tp:taxon-name-part>
                </tp:taxon-name><comment>Kunth, Nov. Gen. Sp. (quarto ed.) 1:129. 1816. <tp:taxon-name><tp:taxon-name-part taxon-name-part-type="genus" reg="Trichochloa">Trichochloa</tp:taxon-name-part><tp:taxon-name-part taxon-name-part-type="species" reg="setosa">setosa</tp:taxon-name-part></tp:taxon-name> (Kunth) Roem. &amp; Schult., Syst. Veg. 2:386. 1817. <tp:taxon-name><tp:taxon-name-part taxon-name-part-type="genus" reg="Agrostis">Agrostis</tp:taxon-name-part><tp:taxon-name-part taxon-name-part-type="species" reg="setosa">setosa</tp:taxon-name-part></tp:taxon-name> (Kunth) Spreng., Syst. Veg. 1:262. 1825. <tp:taxon-name><tp:taxon-name-part taxon-name-part-type="genus" reg="Muhlenbergia">Muhlenbergia</tp:taxon-name-part><tp:taxon-name-part taxon-name-part-type="species" reg="setosa">setosa</tp:taxon-name-part></tp:taxon-name> (Kunth) Trin., Gram. Unifl. Sesquifl. 193, t. 5, f. 22. 1824. <tp:taxon-name><tp:taxon-name-part taxon-name-part-type="genus" reg="Muhlenbergia">Muhlenbergia</tp:taxon-name-part><tp:taxon-name-part taxon-name-part-type="species" reg="setosa">setosa</tp:taxon-name-part></tp:taxon-name> (Kunth) Kunth, Révis. Gramin. 1:63. 1829, <italic>isonym</italic>. Type: Mexico, between Gueguetoque and Tula, Aug, <italic>F.W.H.A. Humboldt &amp; A.J.A. Bonpland 4174</italic> (holotype: P-Bonpl!; isotypes: B-W, US-91917 fragm. ex P-Bonpl!).</comment></tp:nomenclature-citation><tp:nomenclature-citation><tp:taxon-name>
                  <tp:taxon-name-part taxon-name-part-type="genus" reg="Muhlenbergia">Muhlenbergia</tp:taxon-name-part>
                  <tp:taxon-name-part taxon-name-part-type="species" reg="purpurea">purpurea</tp:taxon-name-part>
                </tp:taxon-name><comment>Nutt., J. Acad. Nat. Sci. Philadelphia, ser. 2, 1:186. 1848. Type: U.S.A., California, Santa Barbara Co., Santa Barbara and Santa Catalina Island, <italic>Gambel s.n.</italic> (holotype: K!).</comment></tp:nomenclature-citation><tp:nomenclature-citation><tp:taxon-name>
                  <tp:taxon-name-part taxon-name-part-type="genus" reg="Muhlenbergia">Muhlenbergia</tp:taxon-name-part>
                  <tp:taxon-name-part taxon-name-part-type="species" reg="ramosissima">ramosissima</tp:taxon-name-part>
                </tp:taxon-name><comment>Vasey, Bull. Torrey Bot. Club 13(12):231. 1886. Type: Mexico, Chihuahua, SW Chihuahua, Aug–Nov 1885, <italic>E. Palmer 158</italic> (lectotype: NY-00381467! designated by Hitchcock, N. Amer. Fl. 27:441. 1935, but without indicating the specific specimen; Peterson and Annable, Syst. Bot. Monogr. 31:61. 1991, indicated the specific specimen; isolectotypes: LE!, GH-00024043 [image!], MO-2974152!, NY-00381468 [image!], P-00644106!, PH-00018772 [image!], US-995580!, W-19160027660 [image!]).</comment></tp:nomenclature-citation></tp:nomenclature-citation-list></tp:nomenclature><tp:treatment-sec sec-type="description" id="SECID0EJJJM"><title>Description.</title><p>Caespitose <italic>annuals</italic>, sometimes appearing as short-lived perennials. <italic>Culms</italic> 10–80 cm tall, often geniculate at the base, slender, often striate, much branched near the base, scaberulous below the nodes; <italic>internodes</italic> 1.8–8.6 mm long, mostly scaberulous or smooth. <italic>Leaf sheaths</italic> 2.2–6.6 mm long, commonly shorter than the internodes, glabrous, smooth or scaberulous; <italic>ligules</italic> 1–2 mm long, membranous to hyaline, decurrent, margins often extended, apex truncate to obtuse; <italic>blades</italic> 3–8.5(–10) cm long, 1–2.5 mm wide, flat or loosely involute, scabrous below, strigulose above, often deciduous with age. <italic>Panicles</italic> 6.5–13.5 cm long, 1–6.5 cm wide, open and not densely flowered, often purplish; <italic>primary branches</italic> 1.6–4 cm long, ascending or diverging up to 80° from the rachises, spikelet-bearing to the base; <italic>pedicels</italic> 2–6 mm long, appressed to divaricate, antrorsely scabrous. <italic><tp:taxon-name><tp:taxon-name-part taxon-name-part-type="genus" reg="Cleistogamous">Cleistogamous</tp:taxon-name-part><tp:taxon-name-part taxon-name-part-type="species" reg="panicles">panicles</tp:taxon-name-part></tp:taxon-name></italic> with 1–3 spikelets present in the axils of the lower sheaths. <italic>Spikelets</italic> 2.5–5.5 mm long; <italic>glumes</italic> 0.4–1.3 mm long, exceeded by the florets, 1-nerved, obtuse, often minutely erose; <italic>lower glumes</italic> 0.4–1 mm long; <italic>upper glumes</italic> 0.6–1.3 mm long; <italic>lemmas</italic> 2.5–3.8(–5.3) mm long, narrowly lanceolate, mostly smooth, scaberulous distally, lower 1/2 of the margins and midveins, the hairs 0.2–0.5 mm long, the callus hairy, apices acuminate, often bidentate, awned, awns 10–30 mm long, straight to flexuous; <italic>paleas</italic> 2.2–4.8 mm long, narrowly lanceolate, acuminate; <italic>anthers</italic> 0.3–1.2 mm long, purplish. <italic>Caryopses</italic> 1.7–2.5 mm long, fusiform, reddish-brown. 2<italic>n</italic> = 20, 40, 60.</p></tp:treatment-sec><tp:treatment-sec sec-type="distribution" id="SECID0E5KJM"><title>Distribution.</title><p><italic><tp:taxon-name><tp:taxon-name-part taxon-name-part-type="genus" reg="Muhlenbergia">Muhlenbergia</tp:taxon-name-part><tp:taxon-name-part taxon-name-part-type="species" reg="microsperma">microsperma</tp:taxon-name-part></tp:taxon-name></italic> occurs in Hawaii, south-western U.S.A., Mexico, Guatemala, Colombia, Venezuela, Ecuador (including the Galapagos Islands), Peru and Bolivia (<xref ref-type="bibr" rid="B25">Peterson and Annable 1991</xref>).</p></tp:treatment-sec><tp:treatment-sec sec-type="ecology" id="SECID0ETLJM"><title>Ecology.</title><p>Rocky slopes, rock outcrops, sandy drainages, cliffs and disturbed roadsides usually in desert scrub vegetation with <italic><tp:taxon-name><tp:taxon-name-part taxon-name-part-type="genus" reg="Acacia">Acacia</tp:taxon-name-part></tp:taxon-name>, <tp:taxon-name><tp:taxon-name-part taxon-name-part-type="genus" reg="Aristida">Aristida</tp:taxon-name-part></tp:taxon-name> adcensionis</italic> L., <italic><tp:taxon-name><tp:taxon-name-part taxon-name-part-type="genus" reg="Baccharis">Baccharis</tp:taxon-name-part></tp:taxon-name></italic>, <italic><tp:taxon-name><tp:taxon-name-part taxon-name-part-type="genus" reg="Bothriochloa">Bothriochloa</tp:taxon-name-part></tp:taxon-name></italic>, <tp:taxon-name><tp:taxon-name-part taxon-name-part-type="family">Bombacaceae</tp:taxon-name-part></tp:taxon-name>, <tp:taxon-name><tp:taxon-name-part taxon-name-part-type="family">Cactaceae</tp:taxon-name-part></tp:taxon-name>, <italic><tp:taxon-name><tp:taxon-name-part taxon-name-part-type="genus" reg="Dodonaea">Dodonaea</tp:taxon-name-part><tp:taxon-name-part taxon-name-part-type="species" reg="viscosa">viscosa</tp:taxon-name-part></tp:taxon-name></italic>, <italic><tp:taxon-name><tp:taxon-name-part taxon-name-part-type="genus" reg="Eragrostis">Eragrostis</tp:taxon-name-part><tp:taxon-name-part taxon-name-part-type="species" reg="nigricans">nigricans</tp:taxon-name-part></tp:taxon-name></italic>, <italic><tp:taxon-name><tp:taxon-name-part taxon-name-part-type="genus" reg="Eragrostis">E.</tp:taxon-name-part><tp:taxon-name-part taxon-name-part-type="species" reg="lugens">lugens</tp:taxon-name-part></tp:taxon-name></italic> Nees, <italic><tp:taxon-name><tp:taxon-name-part taxon-name-part-type="genus" reg="Fucraea">Fucraea</tp:taxon-name-part></tp:taxon-name></italic>, <italic><tp:taxon-name><tp:taxon-name-part taxon-name-part-type="genus" reg="Heliotropium">Heliotropium</tp:taxon-name-part></tp:taxon-name></italic>, <italic><tp:taxon-name><tp:taxon-name-part taxon-name-part-type="genus" reg="Heteropogon">Heteropogon</tp:taxon-name-part><tp:taxon-name-part taxon-name-part-type="species" reg="contortus">contortus</tp:taxon-name-part></tp:taxon-name></italic> (L.) P. Beauv. ex Roem. &amp; Schult., <italic><tp:taxon-name><tp:taxon-name-part taxon-name-part-type="genus" reg="Lantana">Lantana</tp:taxon-name-part></tp:taxon-name></italic>, <italic><tp:taxon-name><tp:taxon-name-part taxon-name-part-type="genus" reg="Muhlenbergia">Muhlenbergia</tp:taxon-name-part><tp:taxon-name-part taxon-name-part-type="species" reg="rigida">rigida</tp:taxon-name-part></tp:taxon-name></italic>, <italic><tp:taxon-name><tp:taxon-name-part taxon-name-part-type="genus" reg="Pitcairnia">Pitcairnia</tp:taxon-name-part></tp:taxon-name></italic>, <italic><tp:taxon-name><tp:taxon-name-part taxon-name-part-type="genus" reg="Prosopis">Prosopis</tp:taxon-name-part></tp:taxon-name></italic>, <italic><tp:taxon-name><tp:taxon-name-part taxon-name-part-type="genus" reg="Puya">Puya</tp:taxon-name-part></tp:taxon-name></italic>, <italic><tp:taxon-name><tp:taxon-name-part taxon-name-part-type="genus" reg="Salvia">Salvia</tp:taxon-name-part></tp:taxon-name></italic>, <italic><tp:taxon-name><tp:taxon-name-part taxon-name-part-type="genus" reg="Schinus">Schinus</tp:taxon-name-part><tp:taxon-name-part taxon-name-part-type="species" reg="molle">molle</tp:taxon-name-part></tp:taxon-name></italic> and <italic><tp:taxon-name><tp:taxon-name-part taxon-name-part-type="genus" reg="Schizachyrium">Schizachyrium</tp:taxon-name-part></tp:taxon-name></italic>; 1150−3500 m.</p></tp:treatment-sec><tp:treatment-sec sec-type="comments" id="SECID0EZQJM"><title>Comments.</title><p><italic><tp:taxon-name><tp:taxon-name-part taxon-name-part-type="genus" reg="Muhlenbergia">Muhlenbergia</tp:taxon-name-part><tp:taxon-name-part taxon-name-part-type="species" reg="microsperma">microsperma</tp:taxon-name-part></tp:taxon-name></italic> can sometimes be confused with <italic><tp:taxon-name><tp:taxon-name-part taxon-name-part-type="genus" reg="Muhlenbergia">M.</tp:taxon-name-part><tp:taxon-name-part taxon-name-part-type="species" reg="romaschenkoi">romaschenkoi</tp:taxon-name-part></tp:taxon-name></italic> and differs from it by having cleistogamous panicles in the axils of the lower sheaths and shorter, obtuse glumes, 0.4–1.3 mm long (glumes acute to acuminate, 2–2.8 mm long in <italic><tp:taxon-name><tp:taxon-name-part taxon-name-part-type="genus" reg="Muhlenbergia">M.</tp:taxon-name-part><tp:taxon-name-part taxon-name-part-type="species" reg="romaschenkoi">romaschenkoi</tp:taxon-name-part></tp:taxon-name></italic>).</p><p>In a molecular DNA sequence study, <italic><tp:taxon-name><tp:taxon-name-part taxon-name-part-type="genus" reg="Muhlenbergia">M.</tp:taxon-name-part><tp:taxon-name-part taxon-name-part-type="species" reg="microsperma">microsperma</tp:taxon-name-part></tp:taxon-name></italic> forms a strongly supported clade with two other annuals, <italic><tp:taxon-name><tp:taxon-name-part taxon-name-part-type="genus" reg="Muhlenbergia">M.</tp:taxon-name-part><tp:taxon-name-part taxon-name-part-type="species" reg="appressa">appressa</tp:taxon-name-part></tp:taxon-name></italic> C.O. Godding and <italic><tp:taxon-name><tp:taxon-name-part taxon-name-part-type="genus" reg="Muhlenbergia">M.</tp:taxon-name-part><tp:taxon-name-part taxon-name-part-type="species" reg="brandegei">brandegei</tp:taxon-name-part></tp:taxon-name></italic> C.G. Reeder, all members of <tp:taxon-name><tp:taxon-name-part taxon-name-part-type="genus" reg="Muhlenbergia">M.</tp:taxon-name-part><tp:taxon-name-part taxon-name-part-type="infraspecific-rank">subg.</tp:taxon-name-part><tp:taxon-name-part taxon-name-part-type="subgenus" reg="Muhlenbergia">Muhlenbergia</tp:taxon-name-part></tp:taxon-name> (Fig. <xref ref-type="fig" rid="F1">1B</xref>; <xref ref-type="bibr" rid="B38">Peterson et al. 2010b</xref>). These three species produce cleistogamous spikelets in the axils of the lower culm branches, enclosed by a sheath (<xref ref-type="bibr" rid="B25">Peterson and Annable 1991</xref>). <tp:taxon-name><tp:taxon-name-part taxon-name-part-type="genus" reg="Cleistogamous">Cleistogamous</tp:taxon-name-part></tp:taxon-name> spikelets appear to have evolved twice within <italic><tp:taxon-name><tp:taxon-name-part taxon-name-part-type="genus" reg="Muhlenbergia">Muhlenbergia</tp:taxon-name-part></tp:taxon-name></italic>, once in <tp:taxon-name><tp:taxon-name-part taxon-name-part-type="genus" reg="Muhlenbergia">M.</tp:taxon-name-part><tp:taxon-name-part taxon-name-part-type="infraspecific-rank">subg.</tp:taxon-name-part><tp:taxon-name-part taxon-name-part-type="subgenus" reg="Muhlenbergia">Muhlenbergia</tp:taxon-name-part></tp:taxon-name> within the <italic><tp:taxon-name><tp:taxon-name-part taxon-name-part-type="genus" reg="Muhlenbergia">M.</tp:taxon-name-part><tp:taxon-name-part taxon-name-part-type="species" reg="appressa">appressa</tp:taxon-name-part></tp:taxon-name>−<tp:taxon-name><tp:taxon-name-part taxon-name-part-type="genus" reg="Muhlenbergia">M.</tp:taxon-name-part><tp:taxon-name-part taxon-name-part-type="species" reg="brandegei">brandegei</tp:taxon-name-part></tp:taxon-name>−<tp:taxon-name><tp:taxon-name-part taxon-name-part-type="genus" reg="Muhlenbergia">M.</tp:taxon-name-part><tp:taxon-name-part taxon-name-part-type="species" reg="microsperma">microsperma</tp:taxon-name-part></tp:taxon-name></italic> clade and once in <tp:taxon-name><tp:taxon-name-part taxon-name-part-type="genus" reg="Muhlenbergia">M.</tp:taxon-name-part><tp:taxon-name-part taxon-name-part-type="infraspecific-rank">sect.</tp:taxon-name-part><tp:taxon-name-part taxon-name-part-type="section" reg="Pseudosporobolus">Pseudosporobolus</tp:taxon-name-part></tp:taxon-name> in <italic><tp:taxon-name><tp:taxon-name-part taxon-name-part-type="genus" reg="Muhlenbergia">M.</tp:taxon-name-part><tp:taxon-name-part taxon-name-part-type="species" reg="cuspidata">cuspidata</tp:taxon-name-part></tp:taxon-name></italic> (Torr. ex Hook.) Rydb. (<xref ref-type="bibr" rid="B20">Morden and Hatch 1984</xref>; <xref ref-type="bibr" rid="B38">Peterson et al. 2010b</xref>).</p></tp:treatment-sec><tp:treatment-sec sec-type="material" id="SECID0EVWJM"><title>Specimens examined.</title><p>Peru. <bold>Ancash</bold>: at the Rio Yanamayo crossing, 57 km N of San Luis on road towards Pomabamba, 2540 m, 24 Mar 1997, P.M. Peterson &amp; N. Refulio Rodriguez 13896 (US, USM); 68 km from Casma towards Huaraz, 1700 m, 4 Apr 1988, S.A. Renvoize &amp; S. Lægaard 5047 (CPUN, K); Pallasca, divide between Rio Conchucos and Rio Plata, low end of road up to Pampas from Rio Conchucos, above Mollapata crossing of Rio Tablachaca, <named-content xmlns:xlink="http://www.w3.org/1999/xlink" content-type="dwc:verbatimCoordinates" xlink:type="simple"><named-content content-type="geo-json" specific-use="{&#34;type&#34;:&#34;Point&#34;,&#34;coordinates&#34;:[-77.939056,-8.202528]}" id="NCID0EAXJM" xlink:type="simple">8°12'9.1"S, 77°56'20.6"W</named-content></named-content>, 2233 m, 21 Mar 2008, P.M. Peterson &amp; R.J. Soreng 21833 (MO, US, USM). <bold>Apurimac</bold>: Aymaraes, 16 km NW of Chalhuanca, <named-content xmlns:xlink="http://www.w3.org/1999/xlink" content-type="dwc:verbatimCoordinates" xlink:type="simple"><named-content content-type="geo-json" specific-use="{&#34;type&#34;:&#34;Point&#34;,&#34;coordinates&#34;:[-73.323917,-14.171222]}" id="NCID0EKXJM" xlink:type="simple">14°10'16.4"S, 73°19'26.1"W</named-content></named-content>, 2670 m, 14 Mar 2002, P.M. Peterson &amp; N. Refulio Rodriguez 16511 (US, USM); Chincheros, <!--PageBreak-->canyon of Rio Pampas, between Ayacucho and Abancay on hwy 7, 7 km S of bridge over Rio Pampas, <named-content xmlns:xlink="http://www.w3.org/1999/xlink" content-type="dwc:verbatimCoordinates" xlink:type="simple"><named-content content-type="geo-json" specific-use="{&#34;type&#34;:&#34;Point&#34;,&#34;coordinates&#34;:[-73.825556,-13.478361]}" id="NCID0EUXJM" xlink:type="simple">13°28'42.1"S, 73°49'32"W</named-content></named-content>, 2049 m, 17 Mar 2007, P.M. Peterson, R.J. Soreng, K. Romaschenko &amp; D. Susanibar Cruz 20535 (MO, US, USM). <bold>Ayacucho</bold>: alrededores de Huanta, 2400 m, 30 Apr 1964, O. Tovar 4829 (US, USM). <bold>Cajamarca</bold>: Cajabamba, WSW of Cajabamba, 14 air km E of Araqueda, <named-content xmlns:xlink="http://www.w3.org/1999/xlink" content-type="dwc:verbatimCoordinates" xlink:type="simple"><named-content content-type="geo-json" specific-use="{&#34;type&#34;:&#34;Point&#34;,&#34;coordinates&#34;:[-78.166361,-7.652528]}" id="NCID0EAYJM" xlink:type="simple">7°39'9.1"S, 78°9'58.9"W</named-content></named-content>, 2242 m, 23 Mar 2008, P.M. Peterson &amp; R.J. Soreng 21855 (US, USM); Cajamarca, Cerro Huacaris, valle de Cajamarca, 1 Jun 1971, I. Sánchez Vega 726, W. Ruiz Vigo &amp; J. Tejada (CPUN); Cajamarca, abajo de San Juan, siguiendo la carretera Cajamarca–Pacasmayo, 1900 m, 18 May 1986, I. Sánchez Vega 4072 (CPUN); Cajamarca, entre San Juan y Magdalena, 1800 m, 15 May 1971, I. Sánchez Vega 657 &amp; W. Ruiz Vigo (CPUN); entre Chancay y Valle de Condebamba, 2600 m, 6 May 1972, I. Sánchez Vega 944, W. Ruiz Vigo &amp; M. Malpica R. (CPUN); Dist. Ichocán, en el Arboretum Ichocán II de CICAFOR, entre la localidad de Chacay y Valle Condebamba, 2450 m, 29 Mar 1981, I. Sánchez Vega 2409, V. Torrel &amp; E. Medina (CPUN); Celendin, Marañón River Valley, Chachapoyas−Cajamarca road, 1900 m, 28 May 1984, D.N. Smith &amp; J. Cabanillas 7254 (MO, US); Chota, Dist. Cochabamba, a 1km sobre la carretera Cochabamba–Cutervo, 1720 m, 15 Jun 1980, I. Sánchez Vega 2288 (CPUN). <bold>Cusco</bold>: Anta, Sisal, Limatambo, 2300 m, 15 Mar 1963, C. Vargas C. 14327 (US, USM); Anta, Sisal−Cunyaee, 2100 m, 14 May 1965, C. Vargas C. 16316 (US, USM). <bold>Huancavelica</bold>: Salcabamba−Colcabamba, camino a Pampas, 2000 m, 22 Apr 1962, O. Tovar 3834 (US, USM); Tayacaja, alrededores de Mayoc, 2400 m, 9 Apr 1966, O. Tovar 5589 (US, USM). <bold>Huánuco</bold>: Huánuco, W side of canyon of Rio Huallaga, S of Ambo, 7 km on hwy 3 towards Cerro de Pasco, <named-content xmlns:xlink="http://www.w3.org/1999/xlink" content-type="dwc:verbatimCoordinates" xlink:type="simple"><named-content content-type="geo-json" specific-use="{&#34;type&#34;:&#34;Point&#34;,&#34;coordinates&#34;:[-76.165000,-10.196944]}" id="NCID0EOYJM" xlink:type="simple">10°11'49"S, 76°9'54"W</named-content></named-content>, 2345 m, 6 Mar 2007, P.M. Peterson, R.J. Soreng &amp; K. Romaschenko 20326 (US, USM); Huánuco, 2125 M, 25 Apr 1923, J.F. Macbride 3514 (F, US); 5 Apr 1923, J.F. Macbride 3217 (F, US). <bold>La Libertad</bold>: Bolivar, 4.6 air km NW of Longotea, SE of San Vicente on road from Balsas to Longotea, <named-content xmlns:xlink="http://www.w3.org/1999/xlink" content-type="dwc:verbatimCoordinates" xlink:type="simple"><named-content content-type="geo-json" specific-use="{&#34;type&#34;:&#34;Point&#34;,&#34;coordinates&#34;:[-77.904222,-7.010556]}" id="NCID0EYYJM" xlink:type="simple">7°0'38"S, 77°54'15.2"W</named-content></named-content>, 2058 m, 31 Mar 2008, P.M. Peterson, R.J. Soreng &amp; J. Montoya Quino 21970 (MO, US, USM); Otuzco, Quirrpe−Membrillar, 1150 m, 7 Dec 1952, A. López Miranda 927 (US); Santiago de Chuco, 22 km E of Huamachuco on road towards Sarin above Rio Chusgon, 2500 m, 29 Mar 1997, P.M. Peterson &amp; N. Refulio Rodriguez 13973 (US, USM). <bold>Lima</bold>: Canta, 2 km SE of San Jose Canta, <named-content xmlns:xlink="http://www.w3.org/1999/xlink" content-type="dwc:verbatimCoordinates" xlink:type="simple"><named-content content-type="geo-json" specific-use="{&#34;type&#34;:&#34;Point&#34;,&#34;coordinates&#34;:[-76.673167,-11.500556]}" id="NCID0ECZJM" xlink:type="simple">11°30'2"S, 76°40'23.4"W</named-content></named-content>, 2232 m, 27 Mar 2004, P.M. Peterson &amp; N. Refulio Rodriguez 17985 (MO, US, USM); Huarochiri, Matucana, 2430 m, 12 Apr 1922, J.F. Macbride &amp; Featherstone 392 (F, US); Huarochiri, km 70 carretera Lima−Oroya, 1800 m, 15 May 1963, R. Ferreyra 14892 (US, USM); km 68, cerca Surco, entre Chosica y Matucana, 1400 m, 27 Mar 1955, R. Ferreyra 10498 (US, USM); km 72 de la carretera Lima−Oroya, cerca de Surro, 1800 m, 14 May 1948, R. Ferreyra 3485 (MOL, US, USM); Prov. Lima, above Paya, E. Asplund 10825 (NY). <bold>Piura</bold>: Huancabamba, 10 km N of Sondor and 3 km S of Huancabamba, 1860 m, 1 Apr 2000, P.M. Peterson &amp; N. Refulio Rodriguez 15167 (CPUN, MO, US, USM). <bold>Tacna</bold>: Zarata, Sitiqui, 3500 m, 7 Apr 1959, C. Vargas C. 12588 (US, USM).</p><!--PageBreak--></tp:treatment-sec><tp:treatment-sec><!--Section generated to contain objects referenced in tp:taxon-treatment.--><fig id="F8" position="float" orientation="portrait"><label>Figure 7.</label><caption><p><bold>A−D</bold><italic><tp:taxon-name><tp:taxon-name-part taxon-name-part-type="genus" reg="Muhlenbergia">Muhlenbergia</tp:taxon-name-part><tp:taxon-name-part taxon-name-part-type="species" reg="diversiglumis">diversiglumis</tp:taxon-name-part></tp:taxon-name></italic> Trin <bold>A</bold> habit <bold>B</bold> ligule <bold>C</bold> glumes <bold>D</bold> floret <bold>E−H</bold><italic><tp:taxon-name><tp:taxon-name-part taxon-name-part-type="genus" reg="Muhlenbergia">Muhlenbergia</tp:taxon-name-part><tp:taxon-name-part taxon-name-part-type="species" reg="microsperma">microsperma</tp:taxon-name-part></tp:taxon-name></italic> (DC.) Kunth <bold>E</bold> habit <bold>F</bold> ligule <bold>G</bold> glumes <bold>H</bold> lemma. Drawings from <xref ref-type="bibr" rid="B25">Peterson and Annable (1991)</xref><bold>A−D</bold> drawn from <italic>P.M. Peterson &amp; C.R. Annable 4158</italic> (WS) <bold>F−H</bold> drawn from <italic>P.M. Peterson &amp; C.R. Annable 4185</italic> (WS).</p></caption><graphic xmlns:xlink="http://www.w3.org/1999/xlink" xlink:href="phytokeys-114-123-g007.jpg" position="float" orientation="portrait" xlink:type="simple" id="oo_254048.jpg"/></fig><fig id="F1" position="float" orientation="portrait"><label>Figure 1.</label><caption><p><bold>A, B</bold> Maximum-likelihood tree inferred from combined plastid (<italic>ndhA</italic> intron, <italic>rps16-trnK, rps16</italic> intron, <italic>rps3</italic>, and <italic>rpl32-trnL</italic>) and ITS sequences. Thick branches indicate posterior probabilities of 0.95−1; species in red occur in South America; scale bar = 2%.</p></caption><graphic xmlns:xlink="http://www.w3.org/1999/xlink" xlink:href="phytokeys-114-123-g001.jpg" position="float" orientation="portrait" xlink:type="simple" id="oo_254042.jpg"/></fig></tp:treatment-sec><ref-list><ref id="B25"><mixed-citation xmlns:xlink="http://www.w3.org/1999/xlink" xlink:type="simple"><person-group><name name-style="western"><surname>Peterson</surname><given-names>PM</given-names></name><name name-style="western"><surname>Annable</surname><given-names>CR</given-names></name></person-group> (<year>1991</year>) <article-title>Systematics of the annual species of <italic><tp:taxon-name><tp:taxon-name-part taxon-name-part-type="genus">Muhlenbergia</tp:taxon-name-part></tp:taxon-name></italic> (<tp:taxon-name><tp:taxon-name-part taxon-name-part-type="family">Poaceae</tp:taxon-name-part></tp:taxon-name>-<tp:taxon-name>Eragrostideae</tp:taxon-name>).</article-title><source>Systematic Botany Monographs</source><volume>31</volume>: <fpage>1</fpage>–<lpage>109</lpage>. <ext-link xlink:type="simple" ext-link-type="doi" xlink:href="10.2307/25027794">https://doi.org/10.2307/25027794</ext-link></mixed-citation></ref><ref id="B58"><mixed-citation xmlns:xlink="http://www.w3.org/1999/xlink" xlink:type="simple"><person-group><name name-style="western"><surname>Sutherland</surname><given-names>CN</given-names></name></person-group> (<year>1997</year>) <article-title>Material tipo de la coleccíon de Sessé y Mociño en el Real Jardín Botánico de Madrid.</article-title><source>Annales Jardín Botánico de Madrid</source><volume>55</volume>: <fpage>375</fpage>–<lpage>418</lpage>.</mixed-citation></ref><ref id="B38"><mixed-citation xmlns:xlink="http://www.w3.org/1999/xlink" xlink:type="simple"><person-group><name name-style="western"><surname>Peterson</surname><given-names>PM</given-names></name><name name-style="western"><surname>Romaschenko</surname><given-names>K</given-names></name><name name-style="western"><surname>Johnson</surname><given-names>G</given-names></name></person-group> (<year>2010b</year>) <article-title>A phylogeny and classification of the <tp:taxon-name><tp:taxon-name-part taxon-name-part-type="subtribe">Muhlenbergiinae</tp:taxon-name-part></tp:taxon-name> (<tp:taxon-name><tp:taxon-name-part taxon-name-part-type="family">Poaceae</tp:taxon-name-part></tp:taxon-name>: <tp:taxon-name><tp:taxon-name-part taxon-name-part-type="subfamily">Chloridoideae</tp:taxon-name-part></tp:taxon-name>: <tp:taxon-name><tp:taxon-name-part taxon-name-part-type="tribe">Cynodonteae</tp:taxon-name-part></tp:taxon-name>) based on plastid and nuclear DNA sequences.</article-title><source>American Journal of Botany</source><volume>97</volume>(<issue>9</issue>): <fpage>1532</fpage>–<lpage>1554</lpage>. <ext-link xlink:type="simple" ext-link-type="doi" xlink:href="10.3732/ajb.0900359">https://doi.org/10.3732/ajb.0900359</ext-link></mixed-citation></ref><ref id="B20"><mixed-citation xmlns:xlink="http://www.w3.org/1999/xlink" xlink:type="simple"><person-group><name name-style="western"><surname>Morden</surname><given-names>CW</given-names></name><name name-style="western"><surname>Hatch</surname><given-names>SL</given-names></name></person-group> (<year>1984</year>) <article-title>Cleistogamy in <italic><tp:taxon-name><tp:taxon-name-part taxon-name-part-type="genus">Muhlenbergia</tp:taxon-name-part><tp:taxon-name-part taxon-name-part-type="species">cuspidata</tp:taxon-name-part></tp:taxon-name></italic> (<tp:taxon-name><tp:taxon-name-part taxon-name-part-type="family">Poaceae</tp:taxon-name-part></tp:taxon-name>).</article-title><source>Sida</source><volume>10</volume>: <fpage>254</fpage>–<lpage>255</lpage>.</mixed-citation></ref></ref-list></tp:taxon-treatment>
