# Supplementary material for: Revision of Muhlenbergia (Poaceae, Chloridoideae, Cynodonteae, Muhlenbergiinae) in Peru: classification, phylogeny, and a new species, M.romaschenkoi
Source: PhytoKeys. 2018 Dec 31;(114):123–206. doi: 10.3897/phytokeys.114.28799 (PMC6323114; doi:10.3897/phytokeys.114.28799)
Supplement: XML Treatment for Muhlenbergia monandra [file phytokeys.114.28799-treatment15.xml]

<!DOCTYPE tp:taxon-treatment
  PUBLIC "-//TaxonX//DTD Taxonomic Treatment Publishing DTD v0 20100105//EN" "tax-treatment-NSO.dtd">
<tp:taxon-treatment xmlns:tp="http://www.plazi.org/taxpub"><tp:treatment-meta><kwd-group><label>Taxon classification</label><kwd><named-content xmlns:xlink="http://www.w3.org/1999/xlink" content-type="kingdom">Plantae</named-content></kwd><kwd><named-content xmlns:xlink="http://www.w3.org/1999/xlink" content-type="order">Poales</named-content></kwd><kwd><named-content xmlns:xlink="http://www.w3.org/1999/xlink" content-type="family">Poaceae</named-content></kwd></kwd-group><mixed-citation publication-type="journal"><person-group><name><surname>Peterson</surname><given-names>Paul M.</given-names></name><name><surname>Vega</surname><given-names>Isidoro Sánchez</given-names></name><name><surname>Romaschenko</surname><given-names>Konstantin</given-names></name><name><surname>Giraldo-Cañas</surname><given-names>Diego</given-names></name><name><surname>Rodriguez</surname><given-names>Nancy F. Refulio</given-names></name></person-group><article-title>Revision of <italic><tp:taxon-name><tp:taxon-name-part taxon-name-part-type="genus" reg="Muhlenbergia">Muhlenbergia</tp:taxon-name-part></tp:taxon-name></italic> (<tp:taxon-name><tp:taxon-name-part taxon-name-part-type="family">Poaceae</tp:taxon-name-part></tp:taxon-name>, <tp:taxon-name><tp:taxon-name-part taxon-name-part-type="subfamily">Chloridoideae</tp:taxon-name-part></tp:taxon-name>, <tp:taxon-name><tp:taxon-name-part taxon-name-part-type="tribe">Cynodonteae</tp:taxon-name-part></tp:taxon-name>, <tp:taxon-name><tp:taxon-name-part taxon-name-part-type="subtribe">Muhlenbergiinae</tp:taxon-name-part></tp:taxon-name>) in Peru: classification, phylogeny, and a new species, <italic><tp:taxon-name><tp:taxon-name-part taxon-name-part-type="genus" reg="Muhlenbergia">M.</tp:taxon-name-part><tp:taxon-name-part taxon-name-part-type="species" reg="romaschenkoi">romaschenkoi</tp:taxon-name-part></tp:taxon-name></italic></article-title><source>PhytoKeys</source><day>31</day><month>12</month><year>2018</year><volume>2018</volume><issue>114</issue><fpage>123</fpage><lpage>206</lpage><pub-id pub-id-type="doi">10.3897/phytokeys.114.28799</pub-id></mixed-citation></tp:treatment-meta><tp:nomenclature><label>14.</label><tp:taxon-name>
              <tp:taxon-name-part taxon-name-part-type="genus" reg="Muhlenbergia">Muhlenbergia</tp:taxon-name-part>
              <tp:taxon-name-part taxon-name-part-type="species" reg="monandra">monandra</tp:taxon-name-part>
            </tp:taxon-name><tp:taxon-authority>Alegría &amp; Rúgolo, Darwiniana 39(1–2): 20, 22, f. 1–3.</tp:taxon-authority><xref ref-type="fig" rid="F11">Fig. 10A−M</xref><!--PageBreak--></tp:nomenclature><tp:treatment-sec sec-type="material" id="SECID0EW1JM"><title>Type.</title><p>Peru, Depto. Lima, Prov. Canta, 5 km arriba de San José en camino a Huamantanga, frente a Apio, 2700 m, 21 May 1999, <italic>A. Granda Paucar &amp; J.J. Alegría Olivera 2230</italic> (holotype: MOL; isotypes: BRIT-23827 [image!], SI! [SI-016006 image!], TEX, US-3376226! [US-00901642 image!], USM-000747 [image!]).</p></tp:treatment-sec><tp:treatment-sec sec-type="description" id="SECID0E51JM"><title>Description.</title><p>Tufted <italic>annuals</italic>. <italic>Culms</italic> 4−25 cm tall, 0.3−0.7 mm in diameter near base, erect to decumbent, branching below, glabrous, 2 or 3 glabrous nodes, scaberulous below the nodes; <italic>internodes</italic> 0.5−9 cm long. <italic>Leaf sheaths</italic> 0.5−4.7 cm long, usually shorter than the internodes, compressed, mostly glabrous, scaberulous near the summit, margins scarious; <italic>ligules</italic> 1−3 mm long, hyaline, decurrent, apex truncate to obtuse, lacinate to irregularly dentate; <italic>blades</italic> (0.5−)1−8 cm long, 0.7−3.6 mm wide, flat or loosely folded, finely pilose above and scabrous below, margins scabrous, apex mostly acuminate, rarely acute. <italic>Panicles</italic> (0.5−)1−7 cm long, 2−9 mm wide, tightly spiciform, often interrupted below, elliptic to oblong, terminal and axillary, often partially included in the sheath below; <italic>primary branches</italic> 4−15 mm long, tightly ascending-appressed, verticillate below with 5−10 per node, scabrous; <italic>pedicles</italic> 0.1−1.2 mm long, shorter than the spikelets, scabrous. <italic>Spikelets</italic> 3.4−4.6 mm long, 1-flowered, tightly carinate, cleistogamous; <italic>glumes</italic> 3.5−4.7 mm long, longer than the floret, nearly equal in length, membranous, linear lanceolate, 1-veined, scaberulous along the midvein, apex acuminate, mucronate, the mucro 0.2−0.7 mm long; <italic>lemmas</italic> 1.5−2.1 mm long, hyaline to membranous, ovate, 3-veined, the lateral veins faint, mottled with irregular plumbeous areas, sparingly appressed pilose, the hairs 0.2−0.4 mm long, apex truncate to obtuse, subapically awned, the awns 1.2−5 mm long, straight; <italic>callus</italic> pilose; <italic>paleas</italic> 1.4−2 mm long, hyaline, ovate, sparingly pilose, apex truncate, the veins extending as mucros up to 0.2 mm long; <italic>lodicules</italic> 0.1−0.2 mm long, truncate; <italic>stamen</italic> 1, anthers 0.3−0.6 mm long, whitish to yellow. <italic>Caryopses</italic> 1−1.6 mm long, ovoid, laterally flattened, light brown.</p><fig id="F11" position="float" orientation="portrait"><label>Figure 10.</label><caption><p><bold>A−M</bold><italic><tp:taxon-name><tp:taxon-name-part taxon-name-part-type="genus" reg="Muhlenbergia">Muhlenbergia</tp:taxon-name-part><tp:taxon-name-part taxon-name-part-type="species" reg="monandra">monandra</tp:taxon-name-part></tp:taxon-name></italic> Alegría &amp; Rúgolo <bold>A</bold> habit <bold>B</bold> ligule <bold>C</bold> two spikelets <bold>D</bold> glume base and rachilla <bold>E</bold> lemma, dorsal view <bold>F</bold> floret, side view <bold>G</bold> floret, ventral view <bold>H</bold> apex of lemma with two small teeth <bold>I</bold> palea and caryopsis, lateral view <bold>J</bold> lodícules <bold>K</bold> caryopsis, dorsal view <bold>L</bold> caryopsis, lateral view <bold>M</bold> caryopsis, ventral view. Drawings from the holotype collection <italic>Granda Paucar &amp; Alegría Olivera 2230</italic>.</p></caption><graphic xmlns:xlink="http://www.w3.org/1999/xlink" xlink:href="phytokeys-114-123-g010.jpg" position="float" orientation="portrait" xlink:type="simple" id="oo_254051.jpg"/></fig></tp:treatment-sec><tp:treatment-sec sec-type="distribution" id="SECID0E34JM"><title>Distribution.</title><p>A Peruvian endemic known only from near San Jose de Canta, Peru.</p></tp:treatment-sec><tp:treatment-sec sec-type="ecology" id="SECID0EB5JM"><title>Ecology.</title><p>This species occurs on gravelly slopes among xerophytic scrub vegetation with <italic><tp:taxon-name><tp:taxon-name-part taxon-name-part-type="genus" reg="Bouteloua">Bouteloua</tp:taxon-name-part><tp:taxon-name-part taxon-name-part-type="species" reg="simplex">simplex</tp:taxon-name-part></tp:taxon-name></italic>, <tp:taxon-name><tp:taxon-name-part taxon-name-part-type="genus" reg="Eragrostis">Eragrostis</tp:taxon-name-part><tp:taxon-name-part taxon-name-part-type="species" reg="mexicana">mexicana</tp:taxon-name-part><tp:taxon-name-part taxon-name-part-type="infraspecific-rank">subsp.</tp:taxon-name-part><tp:taxon-name-part taxon-name-part-type="subspecies" reg="virescens">virescens</tp:taxon-name-part></tp:taxon-name> (J. Presl) S.D. Koch &amp; Sánchez Vega, <italic><tp:taxon-name><tp:taxon-name-part taxon-name-part-type="genus" reg="Muhlenbergia">Muhlenbergia</tp:taxon-name-part><tp:taxon-name-part taxon-name-part-type="species" reg="bryophilus">bryophilus</tp:taxon-name-part></tp:taxon-name></italic>, <italic><tp:taxon-name><tp:taxon-name-part taxon-name-part-type="genus" reg="Urochloa">Urochloa</tp:taxon-name-part></tp:taxon-name></italic> sp., <italic><tp:taxon-name><tp:taxon-name-part taxon-name-part-type="genus" reg="Veronica">Veronica</tp:taxon-name-part></tp:taxon-name></italic> sp. and <italic><tp:taxon-name><tp:taxon-name-part taxon-name-part-type="genus" reg="Festuca">Festuca</tp:taxon-name-part><tp:taxon-name-part taxon-name-part-type="species" reg="myruos">myruos</tp:taxon-name-part></tp:taxon-name></italic> between 2700 and 2800 m.</p></tp:treatment-sec><tp:treatment-sec sec-type="comments" id="SECID0EHAKM"><title>Comments.</title><p>Molecular DNA sequence analysis indicates <italic><tp:taxon-name><tp:taxon-name-part taxon-name-part-type="genus" reg="Muhlenbergia">Muhlenbergia</tp:taxon-name-part><tp:taxon-name-part taxon-name-part-type="species" reg="monandra">monandra</tp:taxon-name-part></tp:taxon-name></italic> is an unsupported sister to the <italic><tp:taxon-name><tp:taxon-name-part taxon-name-part-type="genus" reg="Muhlenbergia">M.</tp:taxon-name-part><tp:taxon-name-part taxon-name-part-type="species" reg="atacamensis">atacamensis</tp:taxon-name-part></tp:taxon-name></italic>-<italic><tp:taxon-name><tp:taxon-name-part taxon-name-part-type="genus" reg="Muhlenbergia">M.</tp:taxon-name-part><tp:taxon-name-part taxon-name-part-type="species" reg="ligulata">ligulata</tp:taxon-name-part></tp:taxon-name></italic>-<italic><tp:taxon-name><tp:taxon-name-part taxon-name-part-type="genus" reg="Muhlenbergia">M.</tp:taxon-name-part><tp:taxon-name-part taxon-name-part-type="species" reg="subbiflora">subbiflora</tp:taxon-name-part></tp:taxon-name></italic> clade in <tp:taxon-name><tp:taxon-name-part taxon-name-part-type="genus" reg="Muhlenbergia">M.</tp:taxon-name-part><tp:taxon-name-part taxon-name-part-type="infraspecific-rank">subg.</tp:taxon-name-part><tp:taxon-name-part taxon-name-part-type="subgenus" reg="Pseudosporobolus">Pseudosporobolus</tp:taxon-name-part></tp:taxon-name> (Fig. <xref ref-type="fig" rid="F1">1B</xref>).</p></tp:treatment-sec><tp:treatment-sec sec-type="material" id="SECID0ELCKM"><title>Specimens examined.</title><p>Peru. <bold>Lima</bold>: Prov. Canta, 8 km SW of San Jose Canta towards Huamantango, <named-content xmlns:xlink="http://www.w3.org/1999/xlink" content-type="dwc:verbatimCoordinates" xlink:type="simple"><named-content content-type="geo-json" specific-use="{&#34;type&#34;:&#34;Point&#34;,&#34;coordinates&#34;:[-76.704528,-11.519444]}" id="NCID0EWCKM" xlink:type="simple">11°31'10.0"S, 76°42'16.3"W</named-content></named-content>, 2770 m, 28 Mar 2004, P.M. Peterson &amp; N. Refulio Rodriguez 17990 (MO, US, USM); entre Huamantanga y Puruchuco, 2800 m, 1 May 1994, J.J. Alegría Olivera 739 (MOL, SI).</p><!--PageBreak--><!--PageBreak--></tp:treatment-sec><tp:treatment-sec><!--Section generated to contain objects referenced in tp:taxon-treatment.--><fig id="F1" position="float" orientation="portrait"><label>Figure 1.</label><caption><p><bold>A, B</bold> Maximum-likelihood tree inferred from combined plastid (<italic>ndhA</italic> intron, <italic>rps16-trnK, rps16</italic> intron, <italic>rps3</italic>, and <italic>rpl32-trnL</italic>) and ITS sequences. Thick branches indicate posterior probabilities of 0.95−1; species in red occur in South America; scale bar = 2%.</p></caption><graphic xmlns:xlink="http://www.w3.org/1999/xlink" xlink:href="phytokeys-114-123-g001.jpg" position="float" orientation="portrait" xlink:type="simple" id="oo_254042.jpg"/></fig></tp:treatment-sec></tp:taxon-treatment>
