# Supplementary material for: Revision of Muhlenbergia (Poaceae, Chloridoideae, Cynodonteae, Muhlenbergiinae) in Peru: classification, phylogeny, and a new species, M.romaschenkoi
Source: PhytoKeys. 2018 Dec 31;(114):123–206. doi: 10.3897/phytokeys.114.28799 (PMC6323114; doi:10.3897/phytokeys.114.28799)
Supplement: XML Treatment for Muhlenbergia phalaroides [file phytokeys.114.28799-treatment17.xml]

<!DOCTYPE tp:taxon-treatment
  PUBLIC "-//TaxonX//DTD Taxonomic Treatment Publishing DTD v0 20100105//EN" "tax-treatment-NSO.dtd">
<tp:taxon-treatment xmlns:tp="http://www.plazi.org/taxpub"><tp:treatment-meta><kwd-group><label>Taxon classification</label><kwd><named-content xmlns:xlink="http://www.w3.org/1999/xlink" content-type="kingdom">Plantae</named-content></kwd><kwd><named-content xmlns:xlink="http://www.w3.org/1999/xlink" content-type="order">Poales</named-content></kwd><kwd><named-content xmlns:xlink="http://www.w3.org/1999/xlink" content-type="family">Poaceae</named-content></kwd></kwd-group><mixed-citation publication-type="journal"><person-group><name><surname>Peterson</surname><given-names>Paul M.</given-names></name><name><surname>Vega</surname><given-names>Isidoro Sánchez</given-names></name><name><surname>Romaschenko</surname><given-names>Konstantin</given-names></name><name><surname>Giraldo-Cañas</surname><given-names>Diego</given-names></name><name><surname>Rodriguez</surname><given-names>Nancy F. Refulio</given-names></name></person-group><article-title>Revision of <italic><tp:taxon-name><tp:taxon-name-part taxon-name-part-type="genus" reg="Muhlenbergia">Muhlenbergia</tp:taxon-name-part></tp:taxon-name></italic> (<tp:taxon-name><tp:taxon-name-part taxon-name-part-type="family">Poaceae</tp:taxon-name-part></tp:taxon-name>, <tp:taxon-name><tp:taxon-name-part taxon-name-part-type="subfamily">Chloridoideae</tp:taxon-name-part></tp:taxon-name>, <tp:taxon-name><tp:taxon-name-part taxon-name-part-type="tribe">Cynodonteae</tp:taxon-name-part></tp:taxon-name>, <tp:taxon-name><tp:taxon-name-part taxon-name-part-type="subtribe">Muhlenbergiinae</tp:taxon-name-part></tp:taxon-name>) in Peru: classification, phylogeny, and a new species, <italic><tp:taxon-name><tp:taxon-name-part taxon-name-part-type="genus" reg="Muhlenbergia">M.</tp:taxon-name-part><tp:taxon-name-part taxon-name-part-type="species" reg="romaschenkoi">romaschenkoi</tp:taxon-name-part></tp:taxon-name></italic></article-title><source>PhytoKeys</source><day>31</day><month>12</month><year>2018</year><volume>2018</volume><issue>114</issue><fpage>123</fpage><lpage>206</lpage><pub-id pub-id-type="doi">10.3897/phytokeys.114.28799</pub-id></mixed-citation></tp:treatment-meta><tp:nomenclature><label>16.</label><tp:taxon-name>
              <tp:taxon-name-part taxon-name-part-type="genus" reg="Muhlenbergia">Muhlenbergia</tp:taxon-name-part>
              <tp:taxon-name-part taxon-name-part-type="species" reg="phalaroides">phalaroides</tp:taxon-name-part>
            </tp:taxon-name><tp:taxon-authority>(Kunth) P.M. Peterson, Caldasia 31(2): 294–296, f. 7 A–B. 2009.</tp:taxon-authority><xref ref-type="fig" rid="F12">Fig. 11E, F</xref><!--PageBreak--><tp:nomenclature-citation-list><tp:nomenclature-citation><tp:taxon-name>
                  <tp:taxon-name-part taxon-name-part-type="genus" reg="Lycurus">Lycurus</tp:taxon-name-part>
                  <tp:taxon-name-part taxon-name-part-type="species" reg="phalaroides">phalaroides</tp:taxon-name-part>
                </tp:taxon-name><comment>Kunth, Nov. Gen. Sp. (quarto ed.) 1: 142. 1815 (1816). Type: Mexico, Michoacán, near Valladolid, Alberca de Palangeo and Patzcuaro, Sep, <italic>F.W.H.A. Humboldt &amp; A.J.A. Bonpland s.n.</italic> (holotype: P-00669405 [image!]; isotypes: B-W-1630, BM!, BAA-1530!, US-91988 fragm. ex P-BONPL!, US-610837 fragm. ex LE-TRIN!).</comment></tp:nomenclature-citation><tp:nomenclature-citation><tp:taxon-name>
                  <tp:taxon-name-part taxon-name-part-type="genus" reg="Muhlenbergia">Muhlenbergia</tp:taxon-name-part>
                  <tp:taxon-name-part taxon-name-part-type="species" reg="lycuroides">lycuroides</tp:taxon-name-part>
                </tp:taxon-name><!--PageBreak--><comment>
                   Vasey ex Beal, Grass. N. Amer. 2: 239. 1896. Type: Mexico, Jalisco, Guadalajara, Jul−Oct 1886, <italic>E. Palmer 489</italic> (holotype: MSC; isotypes: GH-00023916 [image!], LE, MEXU, MO-2972929!, NDG-07247 [image!], NY, P-00644181 [image!], P-00644182 [image!], S14-29628 [image!], US-822925!, US-81642!, YU-000898 [image!]). </comment></tp:nomenclature-citation><tp:nomenclature-citation><tp:taxon-name>
                  <tp:taxon-name-part taxon-name-part-type="genus" reg="Lycurus">Lycurus</tp:taxon-name-part>
                  <tp:taxon-name-part taxon-name-part-type="species" reg="phleoides">phleoides</tp:taxon-name-part>
                  <tp:taxon-name-part taxon-name-part-type="infraspecific-rank">var.</tp:taxon-name-part>
                  <tp:taxon-name-part taxon-name-part-type="variety" reg="brevifolius">brevifolius</tp:taxon-name-part>
                </tp:taxon-name><comment>Scribn. ex Beal, Grass. N. Amer. 2: 271. 1896. Type: Mexico, Jalisco, plains of Guadalajara, 23 Oct 1889, <italic>C.G. Pringle 2470</italic> (lectotype: MSC, designated by C. Reeder, Phytologia 57(4): 288. 1985; isolectotypes: BAA!, GH, MEXU, MO-2972926!, NY!, P-00644183 [image!], P-00644184 [image!], US-996049!, W-18900000580 [image!], W-19160029092 [image!]).</comment></tp:nomenclature-citation></tp:nomenclature-citation-list></tp:nomenclature><tp:treatment-sec sec-type="description" id="SECID0EIJLM"><title>Description.</title><p><italic><tp:taxon-name><tp:taxon-name-part taxon-name-part-type="genus" reg="Perennials">Perennials</tp:taxon-name-part></tp:taxon-name></italic>, intricately branched near base. <italic>Culms</italic> 10−30 cm tall, erect, mostly glabrous, usually decumbent and sprawling below, bent at the pubescent to short pilose nodes; <italic>internodes</italic> 0.4−10 (−15) cm long, pubescent to short pilose. <italic>Leaf sheaths</italic> much shorter than the internodes above, hyaline near the margins, pilose near summit; <italic>ligules</italic> 0.4−1 mm long, membranous, apex truncate to deltoid, often erose and lacerate; <italic>blades</italic> 0.5−6.5 cm long, 0.5−1.2 mm wide, shorter near the base of culms, flat, folded or loosely involute, lanate above and glabrous or with scattered, short appressed hairs below, margins whitish-thickened, apex navicular, occasionally with a short seta, seta usually less than 2 mm long. <italic>Panicles</italic> 1.5−6.5 cm long, 3−8 mm wide, spiciform and spike-like, densely flowered, often interrupted below with only a few spikelets, terminal or axillary; <italic>rachis</italic> lanate to hispid, the short hairs antrose or appressed; <italic>branches</italic> 1.5−7 mm long, very short, the spiklets usually in pairs, rarely 1 or 3 per terminal branch, when in pairs the lower short-pedicelled spikelet perfect, staminate or sterile and the upper longer-pedicelled spikelet usually perfect; <italic>pedicels</italic> 0.3−1.4 mm long; <italic>disarticulation</italic> usually at the base of the pedicel, each spikelet falling as a unit leaving a small cup-like tip. <italic>Spikelets</italic> 3−4 mm long, stramineous with plumbeous mottles, sometimes additionally with purplish mottles; <italic>glumes</italic> 1−2.1 mm long, shorter than the lemma, subequal, 1−3-veined; <italic>lower glumes</italic> commonly 2 or 3-veined, usually 2-awned, ocassionally 1 or 3 awned, the awns 1−3 mm long, equal or subequal, scabrous, recurved; <italic>upper glumes</italic> commonly 1-veined, usually 1-awned, the awns 1−2.5 mm long; <italic>lemmas</italic> 3−4 mm long, narrowly lanceolate, 3-veined, margins hirsute to lanate and occasionally the lower ½ sparsely hairy, the hairs 0.1−0.3 mm long, apex usually awned, occasionally unawned or mucronate, the awns 1−3 mm long; <italic>paleas</italic> 2.8−3.8 mm long, hairy between the veins, the veins occasionally extending as mucros; anthers 1.3−2 mm long, yellowish. <italic>Caryopses</italic> 1.7−2 mm long, fusiform, brownish.</p></tp:treatment-sec><tp:treatment-sec sec-type="distribution" id="SECID0EXKLM"><title>Distribution.</title><p><italic><tp:taxon-name><tp:taxon-name-part taxon-name-part-type="genus" reg="Muhlenbergia">Muhlenbergia</tp:taxon-name-part><tp:taxon-name-part taxon-name-part-type="species" reg="phalaroides">phalaroides</tp:taxon-name-part></tp:taxon-name></italic> ranges from Mexico to South America where it is found in Argentina, Bolivia, Columbia, Ecuador and Peru (<xref ref-type="bibr" rid="B49">Reeder 1985</xref>; Sánchez and Rúgolo de Agrasar 1986; <xref ref-type="bibr" rid="B4">Davidse and Pohl 1994</xref>).</p></tp:treatment-sec><tp:treatment-sec sec-type="ecology" id="SECID0EQLLM"><title>Ecology.</title><p>This species occurs in open grasslands and savannahs on steep rocky slopes flats and along disturbed irrigation canals in deep clayish-loam to sandy soils associated with <italic><tp:taxon-name><tp:taxon-name-part taxon-name-part-type="genus" reg="Baccharis">Baccharis</tp:taxon-name-part></tp:taxon-name></italic>, <italic><tp:taxon-name><tp:taxon-name-part taxon-name-part-type="genus" reg="Berberis">Berberis</tp:taxon-name-part></tp:taxon-name></italic>, <italic><tp:taxon-name><tp:taxon-name-part taxon-name-part-type="genus" reg="Cheilanthes">Cheilanthes</tp:taxon-name-part></tp:taxon-name></italic>, <italic><tp:taxon-name><tp:taxon-name-part taxon-name-part-type="genus" reg="Condalia">Condalia</tp:taxon-name-part></tp:taxon-name></italic>, <italic><tp:taxon-name><tp:taxon-name-part taxon-name-part-type="genus" reg="Dodonaea">Dodonaea</tp:taxon-name-part><tp:taxon-name-part taxon-name-part-type="species" reg="viscosa">viscosa</tp:taxon-name-part></tp:taxon-name></italic>, <italic><tp:taxon-name><tp:taxon-name-part taxon-name-part-type="genus" reg="Eragrostis">Eragrostis</tp:taxon-name-part></tp:taxon-name></italic>, <!--PageBreak--><italic><tp:taxon-name><tp:taxon-name-part taxon-name-part-type="genus" reg="Jarava">Jarava</tp:taxon-name-part><tp:taxon-name-part taxon-name-part-type="species" reg="ichu">ichu</tp:taxon-name-part></tp:taxon-name><tp:taxon-name><tp:taxon-name-part taxon-name-part-type="genus" reg="Opuntia">Opuntia</tp:taxon-name-part></tp:taxon-name></italic>, <italic><tp:taxon-name><tp:taxon-name-part taxon-name-part-type="genus" reg="Muhlenbergia">Muhlenbergia</tp:taxon-name-part><tp:taxon-name-part taxon-name-part-type="species" reg="cenchroides">cenchroides</tp:taxon-name-part></tp:taxon-name></italic>, <italic><tp:taxon-name><tp:taxon-name-part taxon-name-part-type="genus" reg="Muhlenbergia">M.</tp:taxon-name-part><tp:taxon-name-part taxon-name-part-type="species" reg="rigida">rigida</tp:taxon-name-part></tp:taxon-name></italic>, <italic><tp:taxon-name><tp:taxon-name-part taxon-name-part-type="genus" reg="Nassella">Nassella</tp:taxon-name-part></tp:taxon-name></italic>, <italic><tp:taxon-name><tp:taxon-name-part taxon-name-part-type="genus" reg="Plantago">Plantago</tp:taxon-name-part></tp:taxon-name></italic>, <italic><tp:taxon-name><tp:taxon-name-part taxon-name-part-type="genus" reg="Puya">Puya</tp:taxon-name-part></tp:taxon-name></italic> and <italic><tp:taxon-name><tp:taxon-name-part taxon-name-part-type="genus" reg="Sporobolus">Sporobolus</tp:taxon-name-part><tp:taxon-name-part taxon-name-part-type="species" reg="indicus">indicus</tp:taxon-name-part></tp:taxon-name></italic> (L.) R. Br.; 2800−3500 m.</p></tp:treatment-sec><tp:treatment-sec sec-type="comments" id="SECID0EMPLM"><title>Comments.</title><p><italic><tp:taxon-name><tp:taxon-name-part taxon-name-part-type="genus" reg="Muhlenbergia">Muhlenbergia</tp:taxon-name-part><tp:taxon-name-part taxon-name-part-type="species" reg="phalaroides">phalaroides</tp:taxon-name-part></tp:taxon-name></italic> is morphologically similar to <italic><tp:taxon-name><tp:taxon-name-part taxon-name-part-type="genus" reg="Muhlenbergia">M.</tp:taxon-name-part><tp:taxon-name-part taxon-name-part-type="species" reg="phleoides">phleoides</tp:taxon-name-part></tp:taxon-name></italic> (Kunth) Columbus, known in south-western U.S.A. and Mexico and <italic><tp:taxon-name><tp:taxon-name-part taxon-name-part-type="genus" reg="Muhlenbergia">M.</tp:taxon-name-part><tp:taxon-name-part taxon-name-part-type="species" reg="alopecuroides">alopecuroides</tp:taxon-name-part></tp:taxon-name></italic> found in south-western U.S.A., Mexico and disjunct in Argentina and Bolivia (<xref ref-type="bibr" rid="B4">Davidse and Pohl 1994</xref>, <xref ref-type="bibr" rid="B52">Renvoize 1998</xref>, <xref ref-type="bibr" rid="B50">Reeder 2003</xref>; <xref ref-type="bibr" rid="B29">Peterson and Giraldo-Cañas 2012</xref>). <italic><tp:taxon-name><tp:taxon-name-part taxon-name-part-type="genus" reg="Muhlenbergia">Muhlenbergia</tp:taxon-name-part><tp:taxon-name-part taxon-name-part-type="species" reg="alopecuroides">alopecuroides</tp:taxon-name-part></tp:taxon-name></italic> differs from <italic><tp:taxon-name><tp:taxon-name-part taxon-name-part-type="genus" reg="Muhlenbergia">M.</tp:taxon-name-part><tp:taxon-name-part taxon-name-part-type="species" reg="phalaroides">phalaroides</tp:taxon-name-part></tp:taxon-name></italic> in having leaf blades with terminal seta (3−)4−7(−12) mm long and ligules(2−)3−12 mm long whereas <italic><tp:taxon-name><tp:taxon-name-part taxon-name-part-type="genus" reg="Muhlenbergia">M.</tp:taxon-name-part><tp:taxon-name-part taxon-name-part-type="species" reg="phleoides">phleoides</tp:taxon-name-part></tp:taxon-name></italic> differs in having auriculate ligules 1−2 mm long (<xref ref-type="bibr" rid="B49">Reeder 1985</xref>, <xref ref-type="bibr" rid="B50">2003</xref>). These morphological differences are perhaps better recognised at the subspecific level but there have been no population studies comparing these three species, other than <xref ref-type="bibr" rid="B31">Peterson and Morrone (1997)</xref> who investigated populations of only the amphitropical, <italic><tp:taxon-name><tp:taxon-name-part taxon-name-part-type="genus" reg="Muhlenbergia">M.</tp:taxon-name-part><tp:taxon-name-part taxon-name-part-type="species" reg="alocpecuroides">alocpecuroides</tp:taxon-name-part></tp:taxon-name></italic> [as <italic><tp:taxon-name><tp:taxon-name-part taxon-name-part-type="genus" reg="Lycurus">Lycurus</tp:taxon-name-part><tp:taxon-name-part taxon-name-part-type="species" reg="setosus">setosus</tp:taxon-name-part></tp:taxon-name></italic>].</p><p><italic><tp:taxon-name><tp:taxon-name-part taxon-name-part-type="genus" reg="Muhlenbergia">Muhlenbergia</tp:taxon-name-part><tp:taxon-name-part taxon-name-part-type="species" reg="phalaroides">phalaroides</tp:taxon-name-part></tp:taxon-name></italic> lies within <tp:taxon-name><tp:taxon-name-part taxon-name-part-type="genus" reg="Muhlenbergia">M.</tp:taxon-name-part><tp:taxon-name-part taxon-name-part-type="infraspecific-rank">subg.</tp:taxon-name-part><tp:taxon-name-part taxon-name-part-type="subgenus" reg="Pseudosporobolus">Pseudosporobolus</tp:taxon-name-part></tp:taxon-name>, aligning with <italic><tp:taxon-name><tp:taxon-name-part taxon-name-part-type="genus" reg="Muhlenbergia">M.</tp:taxon-name-part><tp:taxon-name-part taxon-name-part-type="species" reg="alopecuroides">alopecuroides</tp:taxon-name-part></tp:taxon-name></italic> and <italic><tp:taxon-name><tp:taxon-name-part taxon-name-part-type="genus" reg="Muhlenbergia">M.</tp:taxon-name-part><tp:taxon-name-part taxon-name-part-type="species" reg="phleoides">phleoides</tp:taxon-name-part></tp:taxon-name></italic> (Peterson and Romaschenko, in prep.). Many members of this subgenus have narrow <italic>panicles</italic>, plumbeous spikelets with unawned, mucronate or short-awned lemmas (<xref ref-type="bibr" rid="B38">Peterson et al. 2010b</xref>).</p></tp:treatment-sec><tp:treatment-sec sec-type="material" id="SECID0E3ULM"><title>Specimens examined.</title><p>Peru. <bold>Ancash</bold>: 15 Mar 1947, J. Infantes Vera 1170 (LIL). <bold>Ayacucho</bold>: Huanca Sancos, 27 km NW of Putajasa and 3 km S of Sacsamarca, <named-content xmlns:xlink="http://www.w3.org/1999/xlink" content-type="dwc:verbatimCoordinates" xlink:type="simple"><named-content content-type="geo-json" specific-use="{&#34;type&#34;:&#34;Point&#34;,&#34;coordinates&#34;:[-74.311528,-13.964194]}" id="NCID0EJVLM" xlink:type="simple">13°57'51.1"S, 74°18'41.5"W</named-content></named-content>, 3650 m, 25 Feb 2002, P.M. Peterson 16277, A.A. Cano, M.I. LaTorre, A. Ramirez &amp; D. Susanibar (US, USM). <bold>Cusco</bold>: Canchis, Hacienda Occobamba, 3450 m, 4 Apr 1950, C. Vargas C. 9410 (CUZ, US); Prov. Quispicanchis, Pikillacta, 3250 m, 28 Apr 1946, C. Vargas C. 6033 (CUZ, US). <bold>Huancavelica</bold>: near Huancayo, 3270 m, 1 Apr 1952, O. Tovar 344 (US, USM); Sacxhahuajta, a 6 km de Conaica, 3600 m, 3 Apr 1952, O. Tovar 939 (US, USM). <bold>Junín</bold>: Huancayo, 3317 m, Mar 1943, J. Soukup 1900 (COL, LIL, US); Prov. Huancayo, Agua de las Virgenes, 3270 m, 1 Apr 1951, O. Tovar 344 (MOL, USM); Tarma, between La Oroya and La Merced, 3000 m, 24 Oct 1923, A.S. Hitchcock 22169 (US).</p></tp:treatment-sec><tp:treatment-sec><!--Section generated to contain objects referenced in tp:taxon-treatment.--><fig id="F12" position="float" orientation="portrait"><label>Figure 11.</label><caption><p><bold>A−D</bold><italic><tp:taxon-name><tp:taxon-name-part taxon-name-part-type="genus" reg="Muhlenbergia">Muhlenbergia</tp:taxon-name-part><tp:taxon-name-part taxon-name-part-type="species" reg="peruviana">peruviana</tp:taxon-name-part></tp:taxon-name></italic> (P. Beauv.) Steud <bold>A</bold> habit <bold>B</bold> ligule <bold>C</bold> glumes <bold>D</bold> floret <bold>E, F</bold><italic><tp:taxon-name><tp:taxon-name-part taxon-name-part-type="genus" reg="Muhlenbergia">Muhlenbergia</tp:taxon-name-part><tp:taxon-name-part taxon-name-part-type="species" reg="phalaroides">phalaroides</tp:taxon-name-part></tp:taxon-name></italic> (Kunth) P.M. Peterson <bold>E</bold> panicle
                <bold>F</bold> spikelet. Drawings <bold>A−D</bold> from <xref ref-type="bibr" rid="B25">Peterson and Annable (1991)</xref> drawn from <italic>P.M. Peterson &amp; C.R. Annable 4739</italic> (WS) <bold>E, F</bold> from <xref ref-type="bibr" rid="B7">Giraldo-Cañas and Peterson (2009)</xref> drawn from <italic>S. Lægaard 71419</italic> (AAU).</p></caption><graphic xmlns:xlink="http://www.w3.org/1999/xlink" xlink:href="phytokeys-114-123-g011.jpg" position="float" orientation="portrait" xlink:type="simple" id="oo_254052.jpg"/></fig></tp:treatment-sec><ref-list><ref id="B25"><mixed-citation xmlns:xlink="http://www.w3.org/1999/xlink" xlink:type="simple"><person-group><name name-style="western"><surname>Peterson</surname><given-names>PM</given-names></name><name name-style="western"><surname>Annable</surname><given-names>CR</given-names></name></person-group> (<year>1991</year>) <article-title>Systematics of the annual species of <italic><tp:taxon-name><tp:taxon-name-part taxon-name-part-type="genus">Muhlenbergia</tp:taxon-name-part></tp:taxon-name></italic> (<tp:taxon-name><tp:taxon-name-part taxon-name-part-type="family">Poaceae</tp:taxon-name-part></tp:taxon-name>-<tp:taxon-name>Eragrostideae</tp:taxon-name>).</article-title><source>Systematic Botany Monographs</source><volume>31</volume>: <fpage>1</fpage>–<lpage>109</lpage>. <ext-link xlink:type="simple" ext-link-type="doi" xlink:href="10.2307/25027794">https://doi.org/10.2307/25027794</ext-link></mixed-citation></ref><ref id="B7"><mixed-citation xmlns:xlink="http://www.w3.org/1999/xlink" xlink:type="simple"><person-group><name name-style="western"><surname>Giraldo-Cañas</surname><given-names>D</given-names></name><name name-style="western"><surname>Peterson</surname><given-names>P</given-names></name></person-group> (<year>2009</year>) <article-title>El género <italic><tp:taxon-name><tp:taxon-name-part taxon-name-part-type="genus">Muhlenbergia</tp:taxon-name-part></tp:taxon-name></italic> (<tp:taxon-name><tp:taxon-name-part taxon-name-part-type="family">Poaceae</tp:taxon-name-part></tp:taxon-name>: <tp:taxon-name><tp:taxon-name-part taxon-name-part-type="subfamily">Chloridoideae</tp:taxon-name-part></tp:taxon-name>: <tp:taxon-name><tp:taxon-name-part taxon-name-part-type="tribe">Cynodonteae</tp:taxon-name-part></tp:taxon-name>: <tp:taxon-name><tp:taxon-name-part taxon-name-part-type="subtribe">Muhlenbergiinae</tp:taxon-name-part></tp:taxon-name>) en Colombia.</article-title><source>Caldasia</source><volume>31</volume>: <fpage>269</fpage>–<lpage>302</lpage>.</mixed-citation></ref><ref id="B49"><mixed-citation xmlns:xlink="http://www.w3.org/1999/xlink" xlink:type="simple"><person-group><name name-style="western"><surname>Reeder</surname><given-names>CG</given-names></name></person-group> (<year>1985</year>) <article-title>The genus <italic><tp:taxon-name><tp:taxon-name-part taxon-name-part-type="genus">Lycurus</tp:taxon-name-part></tp:taxon-name></italic> (<tp:taxon-name><tp:taxon-name-part taxon-name-part-type="family">Gramineae</tp:taxon-name-part></tp:taxon-name>) in North America.</article-title><source>Phytologia</source><volume>57</volume>: <fpage>283</fpage>–<lpage>291</lpage>.</mixed-citation></ref><ref id="B4"><mixed-citation xmlns:xlink="http://www.w3.org/1999/xlink" xlink:type="simple"><person-group><name name-style="western"><surname>Davidse</surname><given-names>G</given-names></name><name name-style="western"><surname>Pohl</surname><given-names>RW</given-names></name></person-group> (<year>1994</year>) 262. <tp:taxon-name><tp:taxon-name-part taxon-name-part-type="family">Poaceae</tp:taxon-name-part></tp:taxon-name>. In: Davidse G, Sousa SM, Chater AO (Eds) Flora Mesoamericana, Volumen 6, <tp:taxon-name><tp:taxon-name-part taxon-name-part-type="family">Alismataceae</tp:taxon-name-part></tp:taxon-name> a <tp:taxon-name><tp:taxon-name-part taxon-name-part-type="family">Cyperaceae</tp:taxon-name-part></tp:taxon-name>. Universidad Nacional Autónoma de Mexico, Instituto de Biología, Mexico, D.F., 184−402.</mixed-citation></ref><ref id="B52"><mixed-citation xmlns:xlink="http://www.w3.org/1999/xlink" xlink:type="simple"><person-group><name name-style="western"><surname>Renvoize</surname><given-names>SA</given-names></name></person-group> (<year>1998</year>) Gramineas de Bolivia. The Royal Botanic Gardens, Kew, 1−644.</mixed-citation></ref><ref id="B50"><mixed-citation xmlns:xlink="http://www.w3.org/1999/xlink" xlink:type="simple"><person-group><name name-style="western"><surname>Reeder</surname><given-names>CG</given-names></name></person-group> (<year>2003</year>) 17.34 <italic><tp:taxon-name><tp:taxon-name-part taxon-name-part-type="genus">Lycurus</tp:taxon-name-part></tp:taxon-name></italic> Kunth. In: Barkworth ME, Capels KM, Long S, Piep MB (Eds) <tp:taxon-name><tp:taxon-name-part taxon-name-part-type="phylum">Magnoliophyta</tp:taxon-name-part></tp:taxon-name>: <tp:taxon-name><tp:taxon-name-part taxon-name-part-type="subclass">Commelinidae</tp:taxon-name-part></tp:taxon-name> (in part): <tp:taxon-name><tp:taxon-name-part taxon-name-part-type="family">Poaceae</tp:taxon-name-part></tp:taxon-name>, part 2 Flora of North America North of Mexico, Vol 25. Oxford University Press, New York, 200−203.</mixed-citation></ref><ref id="B29"><mixed-citation xmlns:xlink="http://www.w3.org/1999/xlink" xlink:type="simple"><person-group><name name-style="western"><surname>Peterson</surname><given-names>PM</given-names></name><name name-style="western"><surname>Giraldo-Cañas</surname><given-names>D</given-names></name></person-group> (<year>2012</year>) <italic><tp:taxon-name><tp:taxon-name-part taxon-name-part-type="genus">Muhlenbergia</tp:taxon-name-part></tp:taxon-name></italic> Schreb. In: Zuloaga FO, Rugolo ZE, Anton AMR (Eds) Flora Argentina, Flora Vascular de la Republica Argentina, Vol. 3, Tomo 1, <tp:taxon-name><tp:taxon-name-part taxon-name-part-type="subclass">Monocotyledoneae</tp:taxon-name-part></tp:taxon-name>, <tp:taxon-name><tp:taxon-name-part taxon-name-part-type="family">Poaceae</tp:taxon-name-part></tp:taxon-name>: <tp:taxon-name><tp:taxon-name-part taxon-name-part-type="subfamily">Aristidoideae</tp:taxon-name-part></tp:taxon-name> a <tp:taxon-name>Pharoideae</tp:taxon-name>. IBODA-IMBIV, CONICET, Buenos Aires, Argentina, 140−154.</mixed-citation></ref><ref id="B31"><mixed-citation xmlns:xlink="http://www.w3.org/1999/xlink" xlink:type="simple"><person-group><name name-style="western"><surname>Peterson</surname><given-names>PM</given-names></name><name name-style="western"><surname>Morrone</surname><given-names>O</given-names></name></person-group> (<year>1997</year>) <article-title>Allelic variation in the amphitropical disjunct <italic><tp:taxon-name><tp:taxon-name-part taxon-name-part-type="genus">Lycurus</tp:taxon-name-part><tp:taxon-name-part taxon-name-part-type="species">setosus</tp:taxon-name-part></tp:taxon-name></italic> (<tp:taxon-name><tp:taxon-name-part taxon-name-part-type="family">Poaceae</tp:taxon-name-part></tp:taxon-name>: <tp:taxon-name><tp:taxon-name-part taxon-name-part-type="subtribe">Muhlenbergiinae</tp:taxon-name-part></tp:taxon-name>).</article-title><source>Madrono</source><volume>44</volume>: <fpage>334</fpage>–<lpage>346</lpage>.</mixed-citation></ref><ref id="B38"><mixed-citation xmlns:xlink="http://www.w3.org/1999/xlink" xlink:type="simple"><person-group><name name-style="western"><surname>Peterson</surname><given-names>PM</given-names></name><name name-style="western"><surname>Romaschenko</surname><given-names>K</given-names></name><name name-style="western"><surname>Johnson</surname><given-names>G</given-names></name></person-group> (<year>2010b</year>) <article-title>A phylogeny and classification of the <tp:taxon-name><tp:taxon-name-part taxon-name-part-type="subtribe">Muhlenbergiinae</tp:taxon-name-part></tp:taxon-name> (<tp:taxon-name><tp:taxon-name-part taxon-name-part-type="family">Poaceae</tp:taxon-name-part></tp:taxon-name>: <tp:taxon-name><tp:taxon-name-part taxon-name-part-type="subfamily">Chloridoideae</tp:taxon-name-part></tp:taxon-name>: <tp:taxon-name><tp:taxon-name-part taxon-name-part-type="tribe">Cynodonteae</tp:taxon-name-part></tp:taxon-name>) based on plastid and nuclear DNA sequences.</article-title><source>American Journal of Botany</source><volume>97</volume>(<issue>9</issue>): <fpage>1532</fpage>–<lpage>1554</lpage>. <ext-link xlink:type="simple" ext-link-type="doi" xlink:href="10.3732/ajb.0900359">https://doi.org/10.3732/ajb.0900359</ext-link></mixed-citation></ref></ref-list></tp:taxon-treatment>
