# Supplementary material for: Revision of Muhlenbergia (Poaceae, Chloridoideae, Cynodonteae, Muhlenbergiinae) in Peru: classification, phylogeny, and a new species, M.romaschenkoi
Source: PhytoKeys. 2018 Dec 31;(114):123–206. doi: 10.3897/phytokeys.114.28799 (PMC6323114; doi:10.3897/phytokeys.114.28799)
Supplement: XML Treatment for Muhlenbergia rigida [file phytokeys.114.28799-treatment18.xml]

<!DOCTYPE tp:taxon-treatment
  PUBLIC "-//TaxonX//DTD Taxonomic Treatment Publishing DTD v0 20100105//EN" "tax-treatment-NSO.dtd">
<tp:taxon-treatment xmlns:tp="http://www.plazi.org/taxpub"><tp:treatment-meta><kwd-group><label>Taxon classification</label><kwd><named-content xmlns:xlink="http://www.w3.org/1999/xlink" content-type="kingdom">Plantae</named-content></kwd><kwd><named-content xmlns:xlink="http://www.w3.org/1999/xlink" content-type="order">Poales</named-content></kwd><kwd><named-content xmlns:xlink="http://www.w3.org/1999/xlink" content-type="family">Poaceae</named-content></kwd></kwd-group><mixed-citation publication-type="journal"><person-group><name><surname>Peterson</surname><given-names>Paul M.</given-names></name><name><surname>Vega</surname><given-names>Isidoro Sánchez</given-names></name><name><surname>Romaschenko</surname><given-names>Konstantin</given-names></name><name><surname>Giraldo-Cañas</surname><given-names>Diego</given-names></name><name><surname>Rodriguez</surname><given-names>Nancy F. Refulio</given-names></name></person-group><article-title>Revision of <italic><tp:taxon-name><tp:taxon-name-part taxon-name-part-type="genus" reg="Muhlenbergia">Muhlenbergia</tp:taxon-name-part></tp:taxon-name></italic> (<tp:taxon-name><tp:taxon-name-part taxon-name-part-type="family">Poaceae</tp:taxon-name-part></tp:taxon-name>, <tp:taxon-name><tp:taxon-name-part taxon-name-part-type="subfamily">Chloridoideae</tp:taxon-name-part></tp:taxon-name>, <tp:taxon-name><tp:taxon-name-part taxon-name-part-type="tribe">Cynodonteae</tp:taxon-name-part></tp:taxon-name>, <tp:taxon-name><tp:taxon-name-part taxon-name-part-type="subtribe">Muhlenbergiinae</tp:taxon-name-part></tp:taxon-name>) in Peru: classification, phylogeny, and a new species, <italic><tp:taxon-name><tp:taxon-name-part taxon-name-part-type="genus" reg="Muhlenbergia">M.</tp:taxon-name-part><tp:taxon-name-part taxon-name-part-type="species" reg="romaschenkoi">romaschenkoi</tp:taxon-name-part></tp:taxon-name></italic></article-title><source>PhytoKeys</source><day>31</day><month>12</month><year>2018</year><volume>2018</volume><issue>114</issue><fpage>123</fpage><lpage>206</lpage><pub-id pub-id-type="doi">10.3897/phytokeys.114.28799</pub-id></mixed-citation></tp:treatment-meta><tp:nomenclature><label>17.</label><tp:taxon-name>
              <tp:taxon-name-part taxon-name-part-type="genus" reg="Muhlenbergia">Muhlenbergia</tp:taxon-name-part>
              <tp:taxon-name-part taxon-name-part-type="species" reg="rigida">rigida</tp:taxon-name-part>
            </tp:taxon-name><tp:taxon-authority>(Kunth) Kunth, Révis. Gramin. 1: 63. 1829.</tp:taxon-authority><xref ref-type="fig" rid="F7">Fig. 6D−F</xref><tp:nomenclature-citation-list><tp:nomenclature-citation><tp:taxon-name>
                  <tp:taxon-name-part taxon-name-part-type="genus" reg="Podosemum">Podosemum</tp:taxon-name-part>
                  <tp:taxon-name-part taxon-name-part-type="species" reg="rigidum">rigidum</tp:taxon-name-part>
                </tp:taxon-name><comment>Kunth, Nov. Gen. Sp. (quarto ed.) 1: 129. 1816. <tp:taxon-name><tp:taxon-name-part taxon-name-part-type="genus" reg="Trichochloa">Trichochloa</tp:taxon-name-part><tp:taxon-name-part taxon-name-part-type="species" reg="rigida">rigida</tp:taxon-name-part></tp:taxon-name> (Kunth) Roem. &amp; Schult., Syst. Veg. 2: 386. 1817. <tp:taxon-name><tp:taxon-name-part taxon-name-part-type="genus" reg="Agrostis">Agrostis</tp:taxon-name-part><tp:taxon-name-part taxon-name-part-type="species" reg="rigida">rigida</tp:taxon-name-part></tp:taxon-name> (Kunth) Spreng., Syst. Veg. 1: 262. 1825. Type: Mexico, Guanajuato, near Guanajuato, Sep, <italic>F.W.H.A. Humboldt &amp; A.J.A. Bonpland s.n.</italic> (holotype: P!; isotypes: BAA!, US-91920 fragm. ex P!).</comment></tp:nomenclature-citation><tp:nomenclature-citation><tp:taxon-name>
                  <tp:taxon-name-part taxon-name-part-type="genus" reg="Podosemum">Podosemum</tp:taxon-name-part>
                  <tp:taxon-name-part taxon-name-part-type="species" reg="elegans">elegans</tp:taxon-name-part>
                </tp:taxon-name><comment>Kunth, Nov. Gen. Sp. (quarto ed.) 1: 130. 1816. <tp:taxon-name><tp:taxon-name-part taxon-name-part-type="genus" reg="Trichochloa">Trichochloa</tp:taxon-name-part><tp:taxon-name-part taxon-name-part-type="species" reg="elegans">elegans</tp:taxon-name-part></tp:taxon-name> (Kunth) Roem. &amp; Schult., Syst. Veg. 2: 387. 1817. <tp:taxon-name><tp:taxon-name-part taxon-name-part-type="genus" reg="Agrostis">Agrostis</tp:taxon-name-part><tp:taxon-name-part taxon-name-part-type="species" reg="quitensis">quitensis</tp:taxon-name-part></tp:taxon-name> Spreng., Syst. Veg. 1: 262. 1825. Type: Ecuador, Chimborazo, Paramo de las Puntas &amp; Pomallacta, Jun, <italic>F.W.H.A. Humboldt &amp; A.J.A. Bonpland s.n.</italic> (holotype: P!; isotype: BAA!).</comment></tp:nomenclature-citation><tp:nomenclature-citation><tp:taxon-name>
                  <tp:taxon-name-part taxon-name-part-type="genus" reg="Podosemum">Podosemum</tp:taxon-name-part>
                  <tp:taxon-name-part taxon-name-part-type="species" reg="glabratum">glabratum</tp:taxon-name-part>
                </tp:taxon-name><comment>Kunth, Nov. Gen. Sp. (quarto ed.) 1: 130. 1816. <tp:taxon-name><tp:taxon-name-part taxon-name-part-type="genus" reg="Trichochloa">Trichochloa</tp:taxon-name-part><tp:taxon-name-part taxon-name-part-type="species" reg="glabrata">glabrata</tp:taxon-name-part></tp:taxon-name> (Kunth) Roem. &amp; Schult., Syst. Veg. 2: 387. 1817. <tp:taxon-name><tp:taxon-name-part taxon-name-part-type="genus" reg="Agrostis">Agrostis</tp:taxon-name-part><tp:taxon-name-part taxon-name-part-type="species" reg="glabrata">glabrata</tp:taxon-name-part></tp:taxon-name> (Kunth) Spreng., Syst. Veg. 1: 262. 1825. Type: Mexico, Santa Rosa de la Sierra and Cañada de Acabuca, Sep, <italic>F.W.H.A. Humboldt &amp; A.J.A. Bonpland s.n.</italic> (holotype: P-Bonpl!; isotype: US-91921 fragm. ex P-Bonpl!).</comment></tp:nomenclature-citation><tp:nomenclature-citation><tp:taxon-name>
                  <tp:taxon-name-part taxon-name-part-type="genus" reg="Muhlenbergia">Muhlenbergia</tp:taxon-name-part>
                  <tp:taxon-name-part taxon-name-part-type="species" reg="berlandieri">berlandieri</tp:taxon-name-part>
                </tp:taxon-name><comment>Trin., Mém. Acad. Imp. Sci. Saint-Pétersbourg, Sér. 6, Sci. Math., Seconde Pt. Sci. Nat. 6,4(3–4): 299. 1841. Type: Mexico, Distrito Federal, Mountains near México, Aug 1827, <italic>J.L. Berlandier 676, 684</italic> (lectotype, designated here: LE-TRIN-1487.01!, both collection numbers appear on the label with a single specimen and figure); México, 26 Aug 1827, <italic>J.L. Berlandier 676</italic> (isolectotypes: COL-000006382 [image!]; P-00644117 [image!], P-00644119 [image!], US-2557457!, US-87241 fragm!, W-239604!, W-0029177 [image!]).</comment></tp:nomenclature-citation><tp:nomenclature-citation><tp:taxon-name>
                  <tp:taxon-name-part taxon-name-part-type="genus" reg="Muhlenbergia">Muhlenbergia</tp:taxon-name-part>
                  <tp:taxon-name-part taxon-name-part-type="species" reg="affinis">affinis</tp:taxon-name-part>
                </tp:taxon-name><comment>Trin., Mém. Acad. Imp. Sci. Saint-Pétersbourg, Sér. 6, Sci. Math., Seconde Pt. Sci. Nat. 6,4(3–4): 301. 1841. <tp:taxon-name><tp:taxon-name-part taxon-name-part-type="genus" reg="Podosemum">Podosemum</tp:taxon-name-part><tp:taxon-name-part taxon-name-part-type="species" reg="affine">affine</tp:taxon-name-part></tp:taxon-name> (Trin.) Bush, Amer. Midl. Naturalist 7(2):40. 1921. Type: Mexico, México, Toluca, <italic>J.L. Berlandier 1083</italic> (lectotype, designated here: P-00644141 [image!]; isolectotypes: G-00099411 [image!], G-00099410 [image!], G-00099409 [image!], LE-TRIN-1485.01 fragm.!, P-00644142 [image!], US-87237 fragm.!).</comment></tp:nomenclature-citation><tp:nomenclature-citation><tp:taxon-name>
                  <tp:taxon-name-part taxon-name-part-type="genus" reg="Muhlenbergia">Muhlenbergia</tp:taxon-name-part>
                  <tp:taxon-name-part taxon-name-part-type="species" reg="phragmitoides">phragmitoides</tp:taxon-name-part>
                </tp:taxon-name><comment>Griseb., Abh. Königl. Ges. Wiss. Göttingen 19: 255. 1874. Type: Argentina, Tucumán: Cuesta de Anfama, Sierra de Tucumán, 23 Mar 1872, <italic>P.G. Lorentz 79</italic> (lectotype, designated here: GOET-006649 [image!]; isolectotypes: BAA-00002225 [image!], CORD-00004622 [image!], GOET-006648 [image!], SI-002780 [image!], US-91911 fragm. ex GOET!).</comment></tp:nomenclature-citation><tp:nomenclature-citation><tp:taxon-name>
                  <tp:taxon-name-part taxon-name-part-type="genus" reg="Muhlenbergia">Muhlenbergia</tp:taxon-name-part>
                  <tp:taxon-name-part taxon-name-part-type="species" reg="elegans">elegans</tp:taxon-name-part>
                  <tp:taxon-name-part taxon-name-part-type="infraspecific-rank">var.</tp:taxon-name-part>
                  <tp:taxon-name-part taxon-name-part-type="variety" reg="atroviolacea">atroviolacea</tp:taxon-name-part>
                </tp:taxon-name><comment>Kuntze, Revis. Gen. Pl. 3(3): 357. 1898. Type: Bolivia, Cochabamba, 3000 m, 26 Mar 1892, <italic>O. Kuntze s.n.</italic> (lectotype, designated here: NY-00381485 [image!].</comment></tp:nomenclature-citation><tp:nomenclature-citation><tp:taxon-name>
                  <tp:taxon-name-part taxon-name-part-type="genus" reg="Muhlenbergia">Muhlenbergia</tp:taxon-name-part>
                  <tp:taxon-name-part taxon-name-part-type="species" reg="elegans">elegans</tp:taxon-name-part>
                  <tp:taxon-name-part taxon-name-part-type="infraspecific-rank">var.</tp:taxon-name-part>
                  <tp:taxon-name-part taxon-name-part-type="variety" reg="subviridis">subviridis</tp:taxon-name-part>
                </tp:taxon-name><comment>Kuntze, Revis. Gen. Pl. 3(3): 357. 1898. Type: Bolivia, Tunari Mts, 1600 m, <italic>O. Kuntze</italic> (lectotype, designated here: NY-00381486 [image!]).</comment></tp:nomenclature-citation><tp:nomenclature-citation><tp:taxon-name>
                  <tp:taxon-name-part taxon-name-part-type="genus" reg="Muhlenbergia">Muhlenbergia</tp:taxon-name-part>
                  <tp:taxon-name-part taxon-name-part-type="species" reg="metcalfei">metcalfei</tp:taxon-name-part>
                </tp:taxon-name><comment>M.E. Jones, Contr. W. Bot. 14: 12. 1912. Type: U.S.A. New Mexico: Grant Co., Santa Rita Mountains, in and around S end of the Black Range, 7000 ft alt., 9 Oct 1904, <italic>O.B. Metcalf 1485</italic> (holotype: POM-116640!; isotypes: GH-00023980 [image!], MO!, US!).</comment></tp:nomenclature-citation><tp:nomenclature-citation><tp:taxon-name>
                  <tp:taxon-name-part taxon-name-part-type="genus" reg="Muhlenbergia">Muhlenbergia</tp:taxon-name-part>
                  <tp:taxon-name-part taxon-name-part-type="species" reg="holwayorum">holwayorum</tp:taxon-name-part>
                </tp:taxon-name><comment>Hitchc., Contr. U.S. Natl. Herb. 24(8): 389. 1927. Type: Bolivia, Sorata, 16 Apr 1920, <italic>E.W.D. Holway &amp; M.M. Holway 530</italic> (holotype: US-1108445!).</comment></tp:nomenclature-citation></tp:nomenclature-citation-list></tp:nomenclature><tp:treatment-sec sec-type="description" id="SECID0EK5LM"><title>Description.</title><p>Densely caespitose <italic>perennials</italic>. <italic>Culms</italic> 40–100 cm tall, stiffly erect, glabrous to scaberulous below the basal, terete nodes, usually 1 node per culm; <italic>internodes</italic> mostly glabrous. <italic>Leaf sheaths</italic> 2–30 cm long, longer than the internodes, glabrous to scaberulous, rounded near base; <italic>ligules</italic> (1–)3–6(−8) mm long, often lacerate, firmer below, strongly decurrent, apex obtuse to acute; <italic>blades</italic> 12–35 cm long, 1–3 mm wide, flat or involute, glabrous to scaberulous below and scaberulous to hirsutulous above. <!--PageBreak--><italic>Panicles</italic> (4–)10–35 cm long, (2–)3–5(–15) cm wide, loosely contracted to open and lax, reddish-purple; <italic>primary branches</italic> 0.4–10 cm long, sometimes capillary, ascending and spreading up to 80° from the rachises; <italic>pedicels</italic> 1–10 mm long, mostly longer than the spikelets. <italic>Spikelets</italic> 3.5–5 mm long, reddish-purple; <italic>glumes</italic> 1–1.7(–2) mm long, much shorter than the floret, about equal, 1-nerved, unawned, apex obtuse to subacute, sometimes hirsutulous, rarely mucronate; <italic>lemmas</italic> 3.5–5 mm long, narrow lanceolate, scaberulous to scabrous, purple, awned, callus with hairs up to 0.5 mm long, apex acuminate, the awns (8–)10–22 mm long, flexuous; <italic>paleas</italic> 3.5–5 mm long, narrow lanceolate, purple, scaberulous, apex acuminate; <italic>anthers</italic> 1.7–2.3 mm long, reddish-purple. <italic>Caryopses</italic> 2–3.5 mm long, fusiform, brownish. 2<italic>n</italic> = 40, 44.</p></tp:treatment-sec><tp:treatment-sec sec-type="distribution" id="SECID0ER6LM"><title>Distribution.</title><p><italic><tp:taxon-name><tp:taxon-name-part taxon-name-part-type="genus" reg="Muhlenbergia">Muhlenbergia</tp:taxon-name-part><tp:taxon-name-part taxon-name-part-type="species" reg="rigida">rigida</tp:taxon-name-part></tp:taxon-name></italic> ranges from Arizona, New Mexico and south-western Texas, throughout México and Central America to South America where it occurs along the Andes from Columbia, Venezuela, Ecuador, Bolivia, Peru and Argentina.</p></tp:treatment-sec><tp:treatment-sec sec-type="ecology" id="SECID0ECAMM"><title>Ecology.</title><p>This species occurs on rocky slopes, ravines and sandy, gravelly slopes derived from granitic and calcareous substrates associated with <italic><tp:taxon-name><tp:taxon-name-part taxon-name-part-type="genus" reg="Acacia">Acacia</tp:taxon-name-part></tp:taxon-name></italic>, <italic><tp:taxon-name><tp:taxon-name-part taxon-name-part-type="genus" reg="Agave">Agave</tp:taxon-name-part></tp:taxon-name></italic>, <italic><tp:taxon-name><tp:taxon-name-part taxon-name-part-type="genus" reg="Aristida">Aristida</tp:taxon-name-part></tp:taxon-name></italic>, <italic><tp:taxon-name><tp:taxon-name-part taxon-name-part-type="genus" reg="Aristida">A.</tp:taxon-name-part><tp:taxon-name-part taxon-name-part-type="species" reg="adscensionis">adscensionis</tp:taxon-name-part></tp:taxon-name></italic>, <italic><tp:taxon-name><tp:taxon-name-part taxon-name-part-type="genus" reg="Baccharis">Baccharis</tp:taxon-name-part></tp:taxon-name></italic>, <italic><tp:taxon-name><tp:taxon-name-part taxon-name-part-type="genus" reg="Berberis">Berberis</tp:taxon-name-part></tp:taxon-name></italic>, <italic><tp:taxon-name><tp:taxon-name-part taxon-name-part-type="genus" reg="Bidens">Bidens</tp:taxon-name-part></tp:taxon-name></italic>, <italic><tp:taxon-name><tp:taxon-name-part taxon-name-part-type="genus" reg="Bouteloua">Bouteloua</tp:taxon-name-part><tp:taxon-name-part taxon-name-part-type="species" reg="curtipendula">curtipendula</tp:taxon-name-part></tp:taxon-name></italic> (Michx.) Torr., <italic><tp:taxon-name><tp:taxon-name-part taxon-name-part-type="genus" reg="Caesalpinia">Caesalpinia</tp:taxon-name-part></tp:taxon-name></italic>, <italic><tp:taxon-name><tp:taxon-name-part taxon-name-part-type="genus" reg="Calamagrostis">Calamagrostis</tp:taxon-name-part></tp:taxon-name></italic>, <italic><tp:taxon-name><tp:taxon-name-part taxon-name-part-type="genus" reg="Colletia">Colletia</tp:taxon-name-part><tp:taxon-name-part taxon-name-part-type="species" reg="spinosissima">spinosissima</tp:taxon-name-part></tp:taxon-name></italic>, <italic><tp:taxon-name><tp:taxon-name-part taxon-name-part-type="genus" reg="Cortaderia">Cortaderia</tp:taxon-name-part><tp:taxon-name-part taxon-name-part-type="species" reg="bifida">bifida</tp:taxon-name-part></tp:taxon-name></italic>, <italic><tp:taxon-name><tp:taxon-name-part taxon-name-part-type="genus" reg="Cortaderia">C.</tp:taxon-name-part><tp:taxon-name-part taxon-name-part-type="species" reg="jubata">jubata</tp:taxon-name-part></tp:taxon-name></italic>, <italic><tp:taxon-name><tp:taxon-name-part taxon-name-part-type="genus" reg="Desmodium">Desmodium</tp:taxon-name-part></tp:taxon-name></italic>, <italic><tp:taxon-name><tp:taxon-name-part taxon-name-part-type="genus" reg="Dodonaea">Dodonaea</tp:taxon-name-part><tp:taxon-name-part taxon-name-part-type="species" reg="viscosa">viscosa</tp:taxon-name-part></tp:taxon-name></italic>, <italic><tp:taxon-name><tp:taxon-name-part taxon-name-part-type="genus" reg="Ephedra">Ephedra</tp:taxon-name-part></tp:taxon-name></italic>, <italic><tp:taxon-name><tp:taxon-name-part taxon-name-part-type="genus" reg="Eragrostis">Eragrostis</tp:taxon-name-part></tp:taxon-name></italic>, <italic><tp:taxon-name><tp:taxon-name-part taxon-name-part-type="genus" reg="Eupatorium">Eupatorium</tp:taxon-name-part></tp:taxon-name></italic>, <italic><tp:taxon-name><tp:taxon-name-part taxon-name-part-type="genus" reg="Festuca">Festuca</tp:taxon-name-part></tp:taxon-name></italic>, <italic><tp:taxon-name><tp:taxon-name-part taxon-name-part-type="genus" reg="Fucaria">Fucaria</tp:taxon-name-part></tp:taxon-name></italic>, <italic><tp:taxon-name><tp:taxon-name-part taxon-name-part-type="genus" reg="Hypericum">Hypericum</tp:taxon-name-part></tp:taxon-name></italic>, <italic><tp:taxon-name><tp:taxon-name-part taxon-name-part-type="genus" reg="Jarava">Jarava</tp:taxon-name-part></tp:taxon-name></italic>, <italic><tp:taxon-name><tp:taxon-name-part taxon-name-part-type="genus" reg="Krameria">Krameria</tp:taxon-name-part></tp:taxon-name></italic>, <italic><tp:taxon-name><tp:taxon-name-part taxon-name-part-type="genus" reg="Lepechinia">Lepechinia</tp:taxon-name-part></tp:taxon-name></italic>, <italic><tp:taxon-name><tp:taxon-name-part taxon-name-part-type="genus" reg="Lupinus">Lupinus</tp:taxon-name-part></tp:taxon-name></italic>, <italic><tp:taxon-name><tp:taxon-name-part taxon-name-part-type="genus" reg="Lycium">Lycium</tp:taxon-name-part></tp:taxon-name></italic>, <italic><tp:taxon-name><tp:taxon-name-part taxon-name-part-type="genus" reg="Melinus">Melinus</tp:taxon-name-part><tp:taxon-name-part taxon-name-part-type="species" reg="minutiflora">minutiflora</tp:taxon-name-part></tp:taxon-name></italic>, <italic><tp:taxon-name><tp:taxon-name-part taxon-name-part-type="genus" reg="Mirabilis">Mirabilis</tp:taxon-name-part></tp:taxon-name></italic>, <italic><tp:taxon-name><tp:taxon-name-part taxon-name-part-type="genus" reg="Opuntia">Opuntia</tp:taxon-name-part></tp:taxon-name></italic>, <italic><tp:taxon-name><tp:taxon-name-part taxon-name-part-type="genus" reg="Paspalum">Paspalum</tp:taxon-name-part></tp:taxon-name></italic>, <italic><tp:taxon-name><tp:taxon-name-part taxon-name-part-type="genus" reg="Cenchrus">Cenchrus</tp:taxon-name-part><tp:taxon-name-part taxon-name-part-type="species" reg="clandestinus">clandestinus</tp:taxon-name-part></tp:taxon-name></italic>, <italic><tp:taxon-name><tp:taxon-name-part taxon-name-part-type="genus" reg="Peperomia">Peperomia</tp:taxon-name-part></tp:taxon-name></italic>, <italic><tp:taxon-name><tp:taxon-name-part taxon-name-part-type="genus" reg="Puya">Puya</tp:taxon-name-part></tp:taxon-name></italic>, <italic><tp:taxon-name><tp:taxon-name-part taxon-name-part-type="genus" reg="Salvia">Salvia</tp:taxon-name-part></tp:taxon-name></italic>, <italic><tp:taxon-name><tp:taxon-name-part taxon-name-part-type="genus" reg="Schinus">Schinus</tp:taxon-name-part><tp:taxon-name-part taxon-name-part-type="species" reg="molle">molle</tp:taxon-name-part></tp:taxon-name></italic>, <italic><tp:taxon-name><tp:taxon-name-part taxon-name-part-type="genus" reg="Schizachyrium">Schizachyrium</tp:taxon-name-part></tp:taxon-name></italic>, <italic><tp:taxon-name><tp:taxon-name-part taxon-name-part-type="genus" reg="Sporobolus">Sporobolus</tp:taxon-name-part></tp:taxon-name></italic>, <italic><tp:taxon-name><tp:taxon-name-part taxon-name-part-type="genus" reg="Tillandsia">Tillandsia</tp:taxon-name-part></tp:taxon-name></italic> and <italic><tp:taxon-name><tp:taxon-name-part taxon-name-part-type="genus" reg="Trichocereus">Trichocereus</tp:taxon-name-part></tp:taxon-name></italic>; 2000–3650 m.</p></tp:treatment-sec><tp:treatment-sec sec-type="comments" id="SECID0E4JMM"><title>Comments.</title><p>This species is highly variable and is one of the most common upland bunchgrasses forming almost pure stands in northern México, less common in Peru and South America where it is usually found in smaller populations. <italic><tp:taxon-name><tp:taxon-name-part taxon-name-part-type="genus" reg="Muhlenbergia">Muhlenbergia</tp:taxon-name-part><tp:taxon-name-part taxon-name-part-type="species" reg="rigida">rigida</tp:taxon-name-part></tp:taxon-name></italic> can be distinguished morphologically from <italic><tp:taxon-name><tp:taxon-name-part taxon-name-part-type="genus" reg="Muhlenbergia">M.</tp:taxon-name-part><tp:taxon-name-part taxon-name-part-type="species" reg="coerulea">coerulea</tp:taxon-name-part></tp:taxon-name></italic> and <tp:taxon-name><tp:taxon-name-part taxon-name-part-type="genus" reg="Muhlenbergia">M.</tp:taxon-name-part><tp:taxon-name-part taxon-name-part-type="species" reg="coerulea">coerulea</tp:taxon-name-part><tp:taxon-name-part taxon-name-part-type="hybrid-sign">×</tp:taxon-name-part><tp:taxon-name-part taxon-name-part-type="species" reg="rigida">rigida</tp:taxon-name-part></tp:taxon-name> in having shorter lemmas 3.5−5 mm long with long flexuous awns (8–)10–22 mm long and shorter glumes 1–1.7(–2) mm long.</p><p>Molecular DNA sequence analysis indicates <italic><tp:taxon-name><tp:taxon-name-part taxon-name-part-type="genus" reg="Muhlenbergia">M.</tp:taxon-name-part><tp:taxon-name-part taxon-name-part-type="species" reg="rigida">rigida</tp:taxon-name-part></tp:taxon-name></italic> lies within <tp:taxon-name><tp:taxon-name-part taxon-name-part-type="genus" reg="Muhlenbergia">Muhlenbergia</tp:taxon-name-part><tp:taxon-name-part taxon-name-part-type="infraspecific-rank">subg.</tp:taxon-name-part><tp:taxon-name-part taxon-name-part-type="subgenus" reg="Trichochloa">Trichochloa</tp:taxon-name-part></tp:taxon-name> and genetically is highly variable (Fig. <xref ref-type="fig" rid="F1">1A</xref>; <xref ref-type="bibr" rid="B38">Peterson et al. 2010b</xref>).</p></tp:treatment-sec><tp:treatment-sec sec-type="material" id="SECID0EMMMM"><title>Specimens examined.</title><p>Peru. <bold>Amazonas</bold>: 66 km from Leymebamba towards Balsas, S.A. Renvoize &amp; S. Lægaard 4934 (CPUN); Prov. Chachapoyas, Cerro Puma Urco S of Chachapoyas, C.P. Cowen 4308, J. Canne &amp; V. Torrel (USM). <bold>Ancash</bold>: E of Yungay, S.A. Renvoize &amp; S. Lægaard 5053 (CPUN); 10 km from Huaraz towards Casma, S.A. Renvoize &amp; S. Lægaard 5153 (CPUN); Prov. Bolognesi, Tanás, E. Cerrate 1381 (US, USM); Aynín, E. Cerrate 1341 (USM); Casca, below Chiquián, R. Ferreyra 7285 (US, USM); above Chiquián, E. Cerrate 372, 480 (US, USM); Shapash, near Chiquián, F. Ferreyra 5696 (US); Yungay, Prov. Huaraz, 23 Apr 1995, S. Llatas Quiroz 3630 &amp; J. Campos de la Cruz (USM); Prov. Huaraz, W side of Cordillera Blanca, S of quebrada Ishinca, <named-content xmlns:xlink="http://www.w3.org/1999/xlink" content-type="dwc:verbatimCoordinates" xlink:type="simple"><named-content content-type="geo-json" specific-use="{&#34;type&#34;:&#34;Point&#34;,&#34;coordinates&#34;:[-77.546056,-9.415500]}" id="NCID0EZMMM" xlink:type="simple">9°24'55.8"S, 77°32'45.8"W</named-content></named-content>, 2885 m, 12 Mar 2008, P.M. Peterson 21610, R.J. Soreng, M. La Torre &amp; J.V. Rojas Fox (US, USM); Corongo, N end of Cordillera Blanca, 12 km W of Tarica towards Yuacmarca, <named-content xmlns:xlink="http://www.w3.org/1999/xlink" content-type="dwc:verbatimCoordinates" xlink:type="simple"><named-content content-type="geo-json" specific-use="{&#34;type&#34;:&#34;Point&#34;,&#34;coordinates&#34;:[-77.834667,-8.598778]}" id="NCID0EBNMM" xlink:type="simple">8°35'55.6"S, 77°50'4.8"W</named-content></named-content>, 2849 m, 18 Mar 2008, P.M. Peterson 21782 &amp; R.J. Soreng (US, USM); Cordillera Negra E slope, S side of quebrada W of Shupluy, <named-content xmlns:xlink="http://www.w3.org/1999/xlink" content-type="dwc:verbatimCoordinates" xlink:type="simple"><named-content content-type="geo-json" specific-use="{&#34;type&#34;:&#34;Point&#34;,&#34;coordinates&#34;:[-77.701833,-9.225000]}" id="NCID0EJNMM" xlink:type="simple">9°13'30.0"S, 77°42'6.6"W</named-content></named-content>, <!--PageBreak-->2476 m, 13 Mar 2008, P.M. Peterson 21628, R.J. Soreng, M. La Torre &amp; J.V. Rojas Fox (US, USM); Prov. Huaraz-Recuay border, W side of Rio Santa Canyon, <named-content xmlns:xlink="http://www.w3.org/1999/xlink" content-type="dwc:verbatimCoordinates" xlink:type="simple"><named-content content-type="geo-json" specific-use="{&#34;type&#34;:&#34;Point&#34;,&#34;coordinates&#34;:[-77.474917,-9.682806]}" id="NCID0ETNMM" xlink:type="simple">9°40'58.1"S, 77°28'29.7"W</named-content></named-content>, 3202 m, 11 Mar 2008, P.M. Peterson 21605, R.J. Soreng, M. La Torre &amp; J.V. Rojas Fox (US, USM); Prov. Huari, Cordillera Blanca, 21 km S of Huari on road towards San Marcos, 2850 m, 22 Mar 1997, P.M. Peterson &amp; N. Refulio Rodriguez 13862 (US, USM); Uco near Rio Puchca, A. Cano 14317, M.I. La Torre, W. Mendoza &amp; C. Mendoza (USM); San Marcos, A. Cano 13395, W. Mendoza, I. Salinas &amp; A. Ramirez (USM); Prov. Huaylas, below Huaylas, E. Carrillo 1297, W. Medina &amp; P. Huamán (USM); Pueblo Libre, A. Cano 11616 (USM); Prov. Pallasca, 3.4 km N of Huandoval towards Huascaschuque and Pallasca, <named-content xmlns:xlink="http://www.w3.org/1999/xlink" content-type="dwc:verbatimCoordinates" xlink:type="simple"><named-content content-type="geo-json" specific-use="{&#34;type&#34;:&#34;Point&#34;,&#34;coordinates&#34;:[-77.969306,-8.316444]}" id="NCID0E2NMM" xlink:type="simple">8°18'59.2"S, 77°58'9.5"W</named-content></named-content>, 2949 m, 21 Mar 2008, P.M. Peterson &amp; R.J. Soreng 21818 (US, USM); divide between Rio Conchucos and Rio Plata, <named-content xmlns:xlink="http://www.w3.org/1999/xlink" content-type="dwc:verbatimCoordinates" xlink:type="simple"><named-content content-type="geo-json" specific-use="{&#34;type&#34;:&#34;Point&#34;,&#34;coordinates&#34;:[-77.939056,-8.202528]}" id="NCID0EDOMM" xlink:type="simple">8°12'9.1"S, 77°56'20.6"W</named-content></named-content>, 2233 m, 21 Mar 2008, P.M. Peterson &amp; R.J. Soreng 21834 (US, USM); Prov. Recuay, Catac, L.I. Masias 47 (USM); Prov. Yungay, Cordillera Negra, 18 km SW of Shuplay and Rio Santa, <named-content xmlns:xlink="http://www.w3.org/1999/xlink" content-type="dwc:verbatimCoordinates" xlink:type="simple"><named-content content-type="geo-json" specific-use="{&#34;type&#34;:&#34;Point&#34;,&#34;coordinates&#34;:[-77.728917,-9.247972]}" id="NCID0ELOMM" xlink:type="simple">9°14'52.7"S, 77°43'44.1"W</named-content></named-content>, 2901 m, 13 Mar 2008, P.M. Peterson 21637, R.J. Soreng, M. La Torre &amp; J.V. Rojas Fox (US, USM); Cordillera Blanca W slope, 5 km E of Yungay, below Shillcop, <named-content xmlns:xlink="http://www.w3.org/1999/xlink" content-type="dwc:verbatimCoordinates" xlink:type="simple"><named-content content-type="geo-json" specific-use="{&#34;type&#34;:&#34;Point&#34;,&#34;coordinates&#34;:[-77.724333,-9.153250]}" id="NCID0ETOMM" xlink:type="simple">9°9'11.7"S, 77°43'27.6"W</named-content></named-content>, 2597 m, 15 Mar 2008, P.M. Peterson 21687, R.J. Soreng, M. La Torre &amp; J.V. Rojas Fox (US, USM); Kuisho, M. La Torre 419 (USM); Shupluy, A. Cano 11354 (USM); Shilco, E. Cerrate 7753 (USM). <bold>Apurimac</bold>: Prov. Grau, Cotobambas−Cochapata, C. Vargas C. 5789 (US). <bold>Ayacucho</bold>: A. Weberbauer 5525 (US); Prov. Lucanas, Quebrada Chuela, 3 Apr 1942, R.D. Metcalf 30315 (LIL); Prov. Huamanga, Quellagocha, 4000 m, 5 Apr 1967, V. Palomino 242 (USM); Prov. Huamanga, 4 km S of Ayacucho on hwy 3 towards Abancay, <named-content xmlns:xlink="http://www.w3.org/1999/xlink" content-type="dwc:verbatimCoordinates" xlink:type="simple"><named-content content-type="geo-json" specific-use="{&#34;type&#34;:&#34;Point&#34;,&#34;coordinates&#34;:[-74.200583,-13.192722]}" id="NCID0E6OMM" xlink:type="simple">13°11'33.8"S, 74°12'2.1"W</named-content></named-content>, 2952 m, 15 Mar 2007, P.M. Peterson 20475, R.J. Soreng, K. Romaschenko &amp; D. Susanibar Cruz (US, USM); 21 km S of Ayacucho on hwy 3 towards Abancay, <named-content xmlns:xlink="http://www.w3.org/1999/xlink" content-type="dwc:verbatimCoordinates" xlink:type="simple"><named-content content-type="geo-json" specific-use="{&#34;type&#34;:&#34;Point&#34;,&#34;coordinates&#34;:[-74.229667,-13.272639]}" id="NCID0EHPMM" xlink:type="simple">13°16'21.5"S, 74°13'46.8"W</named-content></named-content>, 3575 m, 15 Mar 2007, P.M. Peterson 20487, R.J. Soreng, K. Romaschenko &amp; D. Susanibar Cruz (US, USM); Cerro Acuchimay above Ayacucho, O. Tovar 5399 (USM); Huatalás, V. Palomino 34 (USM); Prov. Huanca Sancos, 27 km NW of Putajasa and 3 km S of Sacsamarca, <named-content xmlns:xlink="http://www.w3.org/1999/xlink" content-type="dwc:verbatimCoordinates" xlink:type="simple"><named-content content-type="geo-json" specific-use="{&#34;type&#34;:&#34;Point&#34;,&#34;coordinates&#34;:[-74.311528,-13.964194]}" id="NCID0EPPMM" xlink:type="simple">13°57'51.1"S, 74°18'41.5"W</named-content></named-content>, 3650 m, 25 Feb 2002, P.M. Peterson 16273A, A. Cano, M. La Torre, A Ramirez &amp; D. Susanibar (US, USM); Prov. Huata, Rio Cachi below Huanta, O. Tovar 4946 (US, USM); Prov. Lucanas, near Puquio, R. Ferreyra 7187 (MOL,US, USM); vicinity of Puquio, O. Tovar 9 (USM). <bold>Cajamarca</bold>: near side road to Chugur, 95 km from Cajamarca, S.A. Renvoize 4847, S. Lægaard &amp; I. Sánchez Vega (CPUN); above Celendín, S.A. Renvoize &amp; S. Lægaard 4877 (CPUN); Prov. Cajabamba, 14 km WSW of Cajabamba, E of Araqueda, <named-content xmlns:xlink="http://www.w3.org/1999/xlink" content-type="dwc:verbatimCoordinates" xlink:type="simple"><named-content content-type="geo-json" specific-use="{&#34;type&#34;:&#34;Point&#34;,&#34;coordinates&#34;:[-78.166361,-7.652528]}" id="NCID0EZPMM" xlink:type="simple">7°39'9.1"S, 78°9'58.9"W</named-content></named-content>, 2242 m, 23 Mar 2008, P.M. Peterson &amp; R.J. Soreng 21854 (US, USM); Prov. Cajamarca, 6 km NW of San Marcos on road towards Cajamarca, 2570 m, 30 Mar 1997, P.M. Peterson &amp; N. Refulio Rodriguez 14009 (US, USM); 1 km S of Huambocancha on road towards Cajamarca, 2770 m, 14 Mar 2000, P.M. Peterson &amp; N. Refulio Rodriguez 14853 (CPUN, US, USM); Parque forestall Aylambo, 4 km de Cajamarca, I. Sánchez Vega 987 (CPUN); 4 km S of Jesús, I. Sánchez Vega 2376 (CPUN); Tres Molinos, T. Tejada 46 (CPUN); S of Paso El Gavelán, 10 air km S of Cajamarca, 7°15'37.2"S, <!--PageBreak-->78°30'34.5"W, 2544 m, 26 Mar 2008, P.M. Peterson 21878, R.J. Soreng &amp; I. Sánchez Vega (US, USM); near Gavilán and San Juan, I. Sánchez Vega &amp; W. Ruiz Vigo 650 (CPUN); bajando Paso El Gavilán a San Juan, I. Sánchez Vega &amp; W. Ruiz Vigo (CPUN); near Paso El Gavilán, I. Sánchez Vega 1400, P. Brandelard &amp; J. Sanabria (CPUN); bajadas de Chancay a Valle de Condebamba, I. Sánchez Vega 1112 (CPUN); above San Pablo, I. Sánchez Vega 1495 (CPUN); near Jesús, I. Sánchez Vega 1066 (CPUN); S of Jesús Tabada, I. Sánchez Vega 2376 (CPUN, US); between Cajamarca and Celendín, R. Ferreyra 15004 (USM); 20 km from Celendín, P. Gutti &amp; G. Müller s.n. (USM); Chotén, 4 km de la carretera Pacasmayo, I. Sánchez Vega 2569, V. Torrel &amp; E. Medina (CPUN); Bellavista, I. Sánchez Vega 1842, W. Ruiz Vigo &amp; J. Sánchez Vega (CPUN); Chotén Bajo, J. Cabanillas S. &amp; J. Guevara B. 665 (CPUN); Cerro Rumicucho, km 11 de la carretera Cajamarca Cajabamba, I. Sánchez Vega 2492, V. Torrel &amp; E. Medina (CPUN); near Chancay and Valle de Condebamba, I. Sánchez Vega 2412, V. Torrel &amp; E. Medina (CPUN); Cerro Huacarís, Valle de Cajamarca, I. Sánchez Vega 444 (CPUN); Prov. Celendín, above Limon, 27 km E of Celendín, <named-content xmlns:xlink="http://www.w3.org/1999/xlink" content-type="dwc:verbatimCoordinates" xlink:type="simple"><named-content content-type="geo-json" specific-use="{&#34;type&#34;:&#34;Point&#34;,&#34;coordinates&#34;:[-78.091806,-6.887556]}" id="NCID0EDQMM" xlink:type="simple">6°53'15.2"S, 78°5'30.5"W</named-content></named-content>, 2215 m, 29 Mar 2008, P.M. Peterson 21927, R.J. Soreng &amp; J. Montoya Quino (US, USM); Marañón river Valley, Chachapoyas−Cajamarca road, D.N. Smith &amp; J. Cabanillas 7272 (MO, US); Prov. Chota, 5 km de Cochabamba a Cutervo, I. Sánchez Vega 4845 (CPUN); 6 km de Cochabamba, I. Sánchez Vega 2334 (CPUN); Prov. Contumaza, Hacienda San Lorenzo, San Benito, A. Sagástegui 3784 (US), Cerro Campanillas, A. Sagástegui 2992 (US); Shamon, A. Sagástegui 14305 (HAO); Prov. Cutervo, 13 km W of Cutervo on road towards Socoto, 2160 m, 20 Mar 2000, P.M. Peterson &amp; N. Refulio Rodriguez 15008 (CPUN, US, USM). <bold>Cusco</bold>: 2 km S of San Jeronimo and 10 km SE of Cusco, J.C. Soloman 2985 (USM); Prov. Anta, Mollepata, C. Vargas C. 19049 (USM); Prov. Calea, Pisai, F. Marin 512a (LIL); Prov. Cusco, Cusco−Huancar, P. Gutti &amp; G. Müller 94269b (USM); Prov. Urubamba, Cerro Chicón, P. Nuñez V. 8895 (MO, US); Chincheros, just below Perga Kachun, S. King 316, E. Franquemont, C. Franquemont &amp; C. Sperling (USM); lower end of quebrada Pumahuanca, H.H. Iltis 855, C.M. Iltis &amp; C. Vargas C. (LIL, USM); Machu Pichu, I. Grignon 2305 (US); ESE of Cusco, H. Ellenberg 1018 (US); Prov. Yaurisque, Paruro, SW of Cusco, P. Nuñez 7383 (USM). <bold>Huancavelica</bold>: Prov. Huancavelica, Mariscal Cáceres, O. Tovar 1405 (US, USM); Prov. Tayacaja, near Huachocolpa, O. Tovar (US, USM); near Surcubamba, O. Tovar 4240 (US, USM); Mejorada, O. Tovar 2454 (US, USM); Mamacha-rumi, O. Tovar 2439 (US, USM); Prov. Taycaya, Valle del Rio Mantero, A. Weberbauer 6448 (MOL). <bold>Huánuco</bold>: Prov. Ambo, above Hacienda Quicacán, near Huánuco and Ambo, R. Ferreyra 9228 (US, USM); Huarmiragra, A. Granda Paucar 1791 (USM); Prov. Huánuco, 7 km S of Ambo on hwy 3 towards Cerro de Pasco, <named-content xmlns:xlink="http://www.w3.org/1999/xlink" content-type="dwc:verbatimCoordinates" xlink:type="simple"><named-content content-type="geo-json" specific-use="{&#34;type&#34;:&#34;Point&#34;,&#34;coordinates&#34;:[-76.165000,-10.196944]}" id="NCID0ERQMM" xlink:type="simple">10°11'49"S, 76°9'54"W</named-content></named-content>, 2345 m, 6 Mar 2007, P.M. Peterson 20322, R.J. Soreng &amp; K. Romaschenko (US, USM); Cerro San Cristobal, P. Aguilar 808 (USM); Prov. Pachitea, 21 air km NE of Huánuco, 7 km E of Puerto Rancho junction, <named-content xmlns:xlink="http://www.w3.org/1999/xlink" content-type="dwc:verbatimCoordinates" xlink:type="simple"><named-content content-type="geo-json" specific-use="{&#34;type&#34;:&#34;Point&#34;,&#34;coordinates&#34;:[-76.053583,-9.829417]}" id="NCID0EZQMM" xlink:type="simple">9°49'45.9"S, 76°3'12.9"W</named-content></named-content>, 2094 m, 6 Mar 2007, P.M. Peterson 20334, R.J. Soreng &amp; K. Romaschenko (US, USM). <bold>Junín</bold>: Chorrillos, B. Maass 487 (USM); Prov. Huancayo, near Huancayo, O. Tovar 2747 (US, USM); Prov. Huancayo, <!--PageBreak-->Acopalca, 20 Jan 1952, J. Infantes Vera 1586 (LIL); Huancayo, 3317 m, Mar 1943, J. Soukup 1899 (COL, US); Montaro Valley W of Huancayo, 3800 m, 14 Jul 1982, S.A. Renvoize 4328 (USM); below Pariahuana, O. Tovar 7899, 7944 (USM); Prov. Tarma, 1 km up road to Hacienda Maraynioc out of Palca, 2800 m, 6 Apr 1997, P.M. Peterson &amp; O. Tovar 14055 (US, USM); Tarma, E.P. Killip &amp; A.C. Smith 21802 (US); A.S. Hitchcock 22165 (US). <bold>La Libertad</bold>: Usquil, E. Anderson 1293 (US); Prov. Bolivar, 0.5 km W of Longotea towards San Vicente, <named-content xmlns:xlink="http://www.w3.org/1999/xlink" content-type="dwc:verbatimCoordinates" xlink:type="simple"><named-content content-type="geo-json" specific-use="{&#34;type&#34;:&#34;Point&#34;,&#34;coordinates&#34;:[-77.877722,-7.043222]}" id="NCID0EHRMM" xlink:type="simple">7°2'35.6"S, 77°52'39.8"W</named-content></named-content>, 2487 m, 31 Mar 2008, P.M. Peterson 21968, R.J. Soreng &amp; J. Montoya Quino (US, USM); 4.6 km NW of Longotea, SE of San Vicente, <named-content xmlns:xlink="http://www.w3.org/1999/xlink" content-type="dwc:verbatimCoordinates" xlink:type="simple"><named-content content-type="geo-json" specific-use="{&#34;type&#34;:&#34;Point&#34;,&#34;coordinates&#34;:[-77.904222,-7.010556]}" id="NCID0EPRMM" xlink:type="simple">7°00'38.0"S, 77°54'15.2"W</named-content></named-content>, 2058 m, 31 Mar 2008, P.M. Peterson 21969, R.J. Soreng &amp; J. Montoya Quino (US, USM); Prov. Huamachuco, Llautobamba, J. Infautes 5509 (US); Prov. Santiago de Chuco, 22 km E of Huamachuco on road towards Sarin, 2500 m, 29 Mar 1997, P.M. Peterson &amp; N. Refulio Rodriguez 13984 (US, USM). <bold>Lima</bold>: Prov. Huarochiri, Tambo de Viso, J.F. Macbride &amp; Featherstone 765 (F, US); Matucana, J.F. Macbride &amp; Featherstone 358 (F, US). <bold>Pasco</bold>: 10 km unterhalb Tarma, Ellenberg 8787 (USM). <bold>Piura</bold>: Prov. Huancabamba, 7 km E of Sondor on road towards Tabaconas, 2200 m, 31 Mar 2000, P.M. Peterson &amp; N. Refulio Rodriguez 15162 (CPUN, US, USM); Abra de Porculla, R. Ferreyra 13734 (US, USM); 11 km Huancabamba−Salalá, I. Sánchez Vega 5160 (CPUN).</p></tp:treatment-sec><tp:treatment-sec><!--Section generated to contain objects referenced in tp:taxon-treatment.--><fig id="F7" position="float" orientation="portrait"><label>Figure 6.</label><caption><p><bold>A−C</bold><italic><tp:taxon-name><tp:taxon-name-part taxon-name-part-type="genus" reg="Muhlenbergia">Muhlenbergia</tp:taxon-name-part><tp:taxon-name-part taxon-name-part-type="species" reg="coerulea">coerulea</tp:taxon-name-part></tp:taxon-name></italic> (Griseb.) Mez <bold>A</bold> habit <bold>B</bold> panicle <bold>C</bold> spikelet <bold>D−F</bold><italic><tp:taxon-name><tp:taxon-name-part taxon-name-part-type="genus" reg="Muhlenbergia">Muhlenbergia</tp:taxon-name-part><tp:taxon-name-part taxon-name-part-type="species" reg="rigida">rigida</tp:taxon-name-part></tp:taxon-name></italic> (Kunth) Kunth <bold>D</bold> habit <bold>E</bold> panicle <bold>F</bold> spikelet. Drawings from <xref ref-type="bibr" rid="B7">Giraldo-Cañas and Peterson (2009)</xref>, <xref ref-type="bibr" rid="B28">Peterson and Giraldo-Cañas (2011)</xref>. <bold>A−C</bold> drawn from <italic>S.G. Beck 7700</italic> (LPB) <bold>D</bold> drawn from <italic>P.M. Peterson 9659</italic> (US) <bold>E, F</bold> drawn from <italic>P.M. Peterson, C.R. Annable &amp; J. Valdés-Reyna 10876</italic> (US).</p></caption><graphic xmlns:xlink="http://www.w3.org/1999/xlink" xlink:href="phytokeys-114-123-g006.jpg" position="float" orientation="portrait" xlink:type="simple" id="oo_254047.jpg"/></fig><fig id="F1" position="float" orientation="portrait"><label>Figure 1.</label><caption><p><bold>A, B</bold> Maximum-likelihood tree inferred from combined plastid (<italic>ndhA</italic> intron, <italic>rps16-trnK, rps16</italic> intron, <italic>rps3</italic>, and <italic>rpl32-trnL</italic>) and ITS sequences. Thick branches indicate posterior probabilities of 0.95−1; species in red occur in South America; scale bar = 2%.</p></caption><graphic xmlns:xlink="http://www.w3.org/1999/xlink" xlink:href="phytokeys-114-123-g001.jpg" position="float" orientation="portrait" xlink:type="simple" id="oo_254042.jpg"/></fig></tp:treatment-sec><ref-list><ref id="B7"><mixed-citation xmlns:xlink="http://www.w3.org/1999/xlink" xlink:type="simple"><person-group><name name-style="western"><surname>Giraldo-Cañas</surname><given-names>D</given-names></name><name name-style="western"><surname>Peterson</surname><given-names>P</given-names></name></person-group> (<year>2009</year>) <article-title>El género <italic><tp:taxon-name><tp:taxon-name-part taxon-name-part-type="genus">Muhlenbergia</tp:taxon-name-part></tp:taxon-name></italic> (<tp:taxon-name><tp:taxon-name-part taxon-name-part-type="family">Poaceae</tp:taxon-name-part></tp:taxon-name>: <tp:taxon-name><tp:taxon-name-part taxon-name-part-type="subfamily">Chloridoideae</tp:taxon-name-part></tp:taxon-name>: <tp:taxon-name><tp:taxon-name-part taxon-name-part-type="tribe">Cynodonteae</tp:taxon-name-part></tp:taxon-name>: <tp:taxon-name><tp:taxon-name-part taxon-name-part-type="subtribe">Muhlenbergiinae</tp:taxon-name-part></tp:taxon-name>) en Colombia.</article-title><source>Caldasia</source><volume>31</volume>: <fpage>269</fpage>–<lpage>302</lpage>.</mixed-citation></ref><ref id="B28"><mixed-citation xmlns:xlink="http://www.w3.org/1999/xlink" xlink:type="simple"><person-group><name name-style="western"><surname>Peterson</surname><given-names>PM</given-names></name><name name-style="western"><surname>Giraldo-Cañas</surname><given-names>D</given-names></name></person-group> (<year>2011</year>) <article-title>Las especies de <italic><tp:taxon-name><tp:taxon-name-part taxon-name-part-type="genus">Muhlenbergia</tp:taxon-name-part></tp:taxon-name></italic> (<tp:taxon-name><tp:taxon-name-part taxon-name-part-type="family">Poaceae</tp:taxon-name-part></tp:taxon-name>: <tp:taxon-name><tp:taxon-name-part taxon-name-part-type="subfamily">Chloridoideae</tp:taxon-name-part></tp:taxon-name>) de Argentina.</article-title><source>Caldasia</source><volume>33</volume>: <fpage>21</fpage>–<lpage>54</lpage>.</mixed-citation></ref><ref id="B38"><mixed-citation xmlns:xlink="http://www.w3.org/1999/xlink" xlink:type="simple"><person-group><name name-style="western"><surname>Peterson</surname><given-names>PM</given-names></name><name name-style="western"><surname>Romaschenko</surname><given-names>K</given-names></name><name name-style="western"><surname>Johnson</surname><given-names>G</given-names></name></person-group> (<year>2010b</year>) <article-title>A phylogeny and classification of the <tp:taxon-name><tp:taxon-name-part taxon-name-part-type="subtribe">Muhlenbergiinae</tp:taxon-name-part></tp:taxon-name> (<tp:taxon-name><tp:taxon-name-part taxon-name-part-type="family">Poaceae</tp:taxon-name-part></tp:taxon-name>: <tp:taxon-name><tp:taxon-name-part taxon-name-part-type="subfamily">Chloridoideae</tp:taxon-name-part></tp:taxon-name>: <tp:taxon-name><tp:taxon-name-part taxon-name-part-type="tribe">Cynodonteae</tp:taxon-name-part></tp:taxon-name>) based on plastid and nuclear DNA sequences.</article-title><source>American Journal of Botany</source><volume>97</volume>(<issue>9</issue>): <fpage>1532</fpage>–<lpage>1554</lpage>. <ext-link xlink:type="simple" ext-link-type="doi" xlink:href="10.3732/ajb.0900359">https://doi.org/10.3732/ajb.0900359</ext-link></mixed-citation></ref></ref-list></tp:taxon-treatment>
