# Supplementary material for: Revision of Muhlenbergia (Poaceae, Chloridoideae, Cynodonteae, Muhlenbergiinae) in Peru: classification, phylogeny, and a new species, M.romaschenkoi
Source: PhytoKeys. 2018 Dec 31;(114):123–206. doi: 10.3897/phytokeys.114.28799 (PMC6323114; doi:10.3897/phytokeys.114.28799)
Supplement: XML Treatment for Muhlenbergia romaschenkoi [file phytokeys.114.28799-treatment19.xml]

<!DOCTYPE tp:taxon-treatment
  PUBLIC "-//TaxonX//DTD Taxonomic Treatment Publishing DTD v0 20100105//EN" "tax-treatment-NSO.dtd">
<tp:taxon-treatment xmlns:tp="http://www.plazi.org/taxpub"><tp:treatment-meta><kwd-group><label>Taxon classification</label><kwd><named-content xmlns:xlink="http://www.w3.org/1999/xlink" content-type="kingdom">Plantae</named-content></kwd><kwd><named-content xmlns:xlink="http://www.w3.org/1999/xlink" content-type="order">Poales</named-content></kwd><kwd><named-content xmlns:xlink="http://www.w3.org/1999/xlink" content-type="family">Poaceae</named-content></kwd></kwd-group><mixed-citation publication-type="journal"><person-group><name><surname>Peterson</surname><given-names>Paul M.</given-names></name><name><surname>Vega</surname><given-names>Isidoro Sánchez</given-names></name><name><surname>Romaschenko</surname><given-names>Konstantin</given-names></name><name><surname>Giraldo-Cañas</surname><given-names>Diego</given-names></name><name><surname>Rodriguez</surname><given-names>Nancy F. Refulio</given-names></name></person-group><article-title>Revision of <italic><tp:taxon-name><tp:taxon-name-part taxon-name-part-type="genus" reg="Muhlenbergia">Muhlenbergia</tp:taxon-name-part></tp:taxon-name></italic> (<tp:taxon-name><tp:taxon-name-part taxon-name-part-type="family">Poaceae</tp:taxon-name-part></tp:taxon-name>, <tp:taxon-name><tp:taxon-name-part taxon-name-part-type="subfamily">Chloridoideae</tp:taxon-name-part></tp:taxon-name>, <tp:taxon-name><tp:taxon-name-part taxon-name-part-type="tribe">Cynodonteae</tp:taxon-name-part></tp:taxon-name>, <tp:taxon-name><tp:taxon-name-part taxon-name-part-type="subtribe">Muhlenbergiinae</tp:taxon-name-part></tp:taxon-name>) in Peru: classification, phylogeny, and a new species, <italic><tp:taxon-name><tp:taxon-name-part taxon-name-part-type="genus" reg="Muhlenbergia">M.</tp:taxon-name-part><tp:taxon-name-part taxon-name-part-type="species" reg="romaschenkoi">romaschenkoi</tp:taxon-name-part></tp:taxon-name></italic></article-title><source>PhytoKeys</source><day>31</day><month>12</month><year>2018</year><volume>2018</volume><issue>114</issue><fpage>123</fpage><lpage>206</lpage><pub-id pub-id-type="doi">10.3897/phytokeys.114.28799</pub-id></mixed-citation></tp:treatment-meta><tp:nomenclature><label>18.</label><tp:taxon-name>
              <tp:taxon-name-part taxon-name-part-type="genus" reg="Muhlenbergia">Muhlenbergia</tp:taxon-name-part>
              <tp:taxon-name-part taxon-name-part-type="species" reg="romaschenkoi">romaschenkoi</tp:taxon-name-part>
              <object-id xmlns:xlink="http://www.w3.org/1999/xlink" content-type="ipni" xlink:type="simple">urn:lsid:ipni.org:names:77192895-1</object-id>
            </tp:taxon-name><tp:taxon-authority>P.M. Peterson</tp:taxon-authority><tp:taxon-status xmlns:xlink="http://www.w3.org/1999/xlink" xlink:type="simple">sp. nov.</tp:taxon-status><xref ref-type="fig" rid="F13">Fig. 12A−L</xref><!--PageBreak--></tp:nomenclature><tp:treatment-sec sec-type="material" id="SECID0EJTMM"><title>Type.</title><p>Peru. Depto. Huánuco, Pachitea, 21 air km NE of Huánuco, 7 km E of Puerto Rancho jtn on road to Panao, along Río Huallaga, <named-content xmlns:xlink="http://www.w3.org/1999/xlink" content-type="dwc:verbatimCoordinates" xlink:type="simple"><named-content content-type="geo-json" specific-use="{&#34;type&#34;:&#34;Point&#34;,&#34;coordinates&#34;:[-76.053583,-9.829417]}" id="NCID0ESTMM" xlink:type="simple">9°49'45.9"S, 76°3'12.9"W</named-content></named-content>, 2094 m, 6 Mar 2007, <italic>P.M. Peterson 20331, R.J. Soreng &amp; K. Romaschenko</italic> (holotype: US-3730646!; isotypes: MO!, USM!).</p></tp:treatment-sec><tp:treatment-sec sec-type="description" id="SECID0EZTMM"><title>Description.</title><p>Loosely caespitose to densely tufted, <italic>annuals</italic> to short-lived <italic>perennials</italic> with delicate bases, flowering the first year. <italic>Culms</italic> 20–40 cm tall, erect or decumbent at the base, branching at the lower and middle nodes, scaberulous below the terete nodes; <italic>internodes</italic> generally 2.0–9.5 cm long. <italic>Leaf sheaths</italic> 4.0–7.5 cm long, glabrous or scaberulous, commonly shorter than the internodes; <italic>ligules</italic> 1.2–3.0(–5.0) mm long, hyaline, apex acute to obtuse, often lacerate with age; <italic>blades</italic> 3–12 cm long, 1.2–2.5 mm wide, flat or loosely involute, scaberulous to glabrous below and scabrous above. <italic>Panicles</italic> 7–15 cm long, 0.6−2 cm wide, narrow and contracted to loosely spreading, interrupted below, terminal and axillary, 15–23 nodes per panicle; <italic>primary branches</italic> 3.5–7.5 cm long, usually one per node, when immature the branches mostly appressed and ascending, when mature the branches sometimes widely spreading up to 50° from the rachises; <italic>pedicels</italic> 1–3 mm long, usually shorter than the spikelets, antrorsely scabrous, stout, appressed. <italic>Spikelets</italic> 2–4 mm long, erect, stramineous to purplish; <italic>glumes</italic> 1–2.8 mm long, unequal, 1-nerved, scabrous along the nerves, apex acute to acuminate, often mucronate or erose, <!--PageBreak--><!--PageBreak-->the mucro up to 0.5 mm long; <italic>lower glumes</italic> 1–2.0 mm long; <italic>upper glumes</italic> 1.5–2.8 mm long, more than ½ as long as the lemma; <italic>lemmas</italic> 2.0–3.5(–4.0) mm long, lanceolate, widest near base, awned, scaberulous above and villous on proximal 1/2 along the margins and the midvein, the hairs 0.5–1.5 mm long, callus short-pubescent, the awn 10–30 mm long, scabrous, flexuous; <italic>paleas</italic> 1.8–3.4(–3.8) mm long, lanceolate, sparsely appressed pubescent between the nerves on the proximal ½; <italic>anthers</italic> 0.3−0.4 mm long, purplish, yellow with age. <italic>Caryopses</italic> 1.0–2.2 mm long, narrowly fusiform, terete, brownish.</p><fig id="F13" position="float" orientation="portrait"><label>Figure 12.</label><caption><p><italic><tp:taxon-name><tp:taxon-name-part taxon-name-part-type="genus" reg="Muhlenbergia">Muhlenbergia</tp:taxon-name-part><tp:taxon-name-part taxon-name-part-type="species" reg="romaschenkoi">romaschenkoi</tp:taxon-name-part></tp:taxon-name></italic> P.M. Peterson <bold>A</bold> habit <bold>B</bold> ligule <bold>C</bold> spikelet <bold>D</bold> lower glume <bold>E</bold> upper glume <bold>F</bold> lemma, lateral view <bold>G</bold> lemma, dorsal view <bold>H</bold> palea, dorsal view <bold>I</bold> palea, lateral view <bold>J</bold> palea, ventral view <bold>K</bold> lodicules, stamens, and pistil <bold>L</bold> caryopsis. Drawings from the holotype collection <italic>P.M. Peterson, R.J. Soreng &amp; K. Romaschenko 20331</italic>.</p></caption><graphic xmlns:xlink="http://www.w3.org/1999/xlink" xlink:href="phytokeys-114-123-g012.jpg" position="float" orientation="portrait" xlink:type="simple" id="oo_254053.jpg"/></fig></tp:treatment-sec><tp:treatment-sec sec-type="distribution" id="SECID0EYWMM"><title>Distribution.</title><p>Endemic to Peru and known only from Huánuco.</p></tp:treatment-sec><tp:treatment-sec sec-type="ecology" id="SECID0E4WMM"><title>Ecology.</title><p><italic><tp:taxon-name><tp:taxon-name-part taxon-name-part-type="genus" reg="Muhlenbergia">Muhlenbergia</tp:taxon-name-part><tp:taxon-name-part taxon-name-part-type="species" reg="romaschenkoi">romaschenkoi</tp:taxon-name-part></tp:taxon-name></italic> grows on rocky slopes and limestone rock outcrops in grasslands with <italic><tp:taxon-name><tp:taxon-name-part taxon-name-part-type="genus" reg="Aristida">Aristida</tp:taxon-name-part><tp:taxon-name-part taxon-name-part-type="species" reg="adscensionis">adscensionis</tp:taxon-name-part></tp:taxon-name></italic>, <italic><tp:taxon-name><tp:taxon-name-part taxon-name-part-type="genus" reg="Bidens">Bidens</tp:taxon-name-part></tp:taxon-name></italic>, <italic><tp:taxon-name><tp:taxon-name-part taxon-name-part-type="genus" reg="Bothriochloa">Bothriochloa</tp:taxon-name-part></tp:taxon-name></italic>, <italic><tp:taxon-name><tp:taxon-name-part taxon-name-part-type="genus" reg="Eragrostis">Eragrostis</tp:taxon-name-part><tp:taxon-name-part taxon-name-part-type="species" reg="nigricans">nigricans</tp:taxon-name-part></tp:taxon-name></italic> (Kunth) Steud., <italic><tp:taxon-name><tp:taxon-name-part taxon-name-part-type="genus" reg="Eupatorium">Eupatorium</tp:taxon-name-part></tp:taxon-name></italic>, <italic><tp:taxon-name><tp:taxon-name-part taxon-name-part-type="genus" reg="Melinus">Melinus</tp:taxon-name-part><tp:taxon-name-part taxon-name-part-type="species" reg="minutiflora">minutiflora</tp:taxon-name-part></tp:taxon-name></italic>, <italic><tp:taxon-name><tp:taxon-name-part taxon-name-part-type="genus" reg="Microchloa">Microchloa</tp:taxon-name-part><tp:taxon-name-part taxon-name-part-type="species" reg="kunthii">kunthii</tp:taxon-name-part></tp:taxon-name></italic> Desv., <italic><tp:taxon-name><tp:taxon-name-part taxon-name-part-type="genus" reg="Muhlenbergia">Muhlenbergia</tp:taxon-name-part><tp:taxon-name-part taxon-name-part-type="species" reg="ciliata">ciliata</tp:taxon-name-part></tp:taxon-name></italic>, <italic><tp:taxon-name><tp:taxon-name-part taxon-name-part-type="genus" reg="Muhlenbergia">M.</tp:taxon-name-part><tp:taxon-name-part taxon-name-part-type="species" reg="rigida">rigida</tp:taxon-name-part></tp:taxon-name> and <tp:taxon-name><tp:taxon-name-part taxon-name-part-type="genus" reg="Nassella">Nassella</tp:taxon-name-part></tp:taxon-name></italic>; 1800–2500 m.</p></tp:treatment-sec><tp:treatment-sec sec-type="etymology" id="SECID0EL1MM"><title>Etymology.</title><p>We honour Dr. Konstantin Romaschenko (born 1969) who accompanied PMP and Robert J. Soreng on the collecting trip in which material of the species was gathered.</p></tp:treatment-sec><tp:treatment-sec sec-type="comments" id="SECID0EQ1MM"><title>Comments.</title><p><italic><tp:taxon-name><tp:taxon-name-part taxon-name-part-type="genus" reg="Muhlenbergia">Muhlenbergia</tp:taxon-name-part><tp:taxon-name-part taxon-name-part-type="species" reg="romaschenkoi">romaschenkoi</tp:taxon-name-part></tp:taxon-name></italic> can be separated from <italic><tp:taxon-name><tp:taxon-name-part taxon-name-part-type="genus" reg="Muhlenbergia">M.</tp:taxon-name-part><tp:taxon-name-part taxon-name-part-type="species" reg="microsperma">microsperma</tp:taxon-name-part></tp:taxon-name></italic> in having longer acute to acuminate glumes (1–2.8 mm long) and by lacking cleistogamous panicles present in the axils of the lower sheaths. <italic><tp:taxon-name><tp:taxon-name-part taxon-name-part-type="genus" reg="Muhlenbergia">Muhlenbergia</tp:taxon-name-part><tp:taxon-name-part taxon-name-part-type="species" reg="tenuifolia">tenuifolia</tp:taxon-name-part></tp:taxon-name></italic> (Kunth) Kunth, a species ranging from southern Arizona, New Mexico and Texas, U.S.A., throughout México and then again in Venezuela, Bolivia and Argentina, is morphologically similar to <italic><tp:taxon-name><tp:taxon-name-part taxon-name-part-type="genus" reg="Muhlenbergia">M.</tp:taxon-name-part><tp:taxon-name-part taxon-name-part-type="species" reg="romaschenkoi">romaschenkoi</tp:taxon-name-part></tp:taxon-name></italic> but differs in having yellowish anthers 0.9−1.5 mm long (<xref ref-type="bibr" rid="B25">Peterson and Annable 1991</xref>; <xref ref-type="bibr" rid="B24">Peterson 2003</xref>; <xref ref-type="bibr" rid="B36">Peterson et al. 2007b</xref>; <xref ref-type="bibr" rid="B28">Peterson and Giraldo-Cañas 2011</xref>, <xref ref-type="bibr" rid="B29">2012</xref>). Initially we thought the new species was <italic><tp:taxon-name><tp:taxon-name-part taxon-name-part-type="genus" reg="Muhlenbergia">M.</tp:taxon-name-part><tp:taxon-name-part taxon-name-part-type="species" reg="tenuiofolia">tenuiofolia</tp:taxon-name-part></tp:taxon-name></italic> with immature anthers 0.3−0.4 mm long. However, our collection of <italic><tp:taxon-name><tp:taxon-name-part taxon-name-part-type="genus" reg="Muhlenbergia">M.</tp:taxon-name-part><tp:taxon-name-part taxon-name-part-type="species" reg="romaschenkoi">romaschenkoi</tp:taxon-name-part></tp:taxon-name></italic> includes well-developed florets with mature caryopses and anthers. Therefore, the observed small anthers in <italic><tp:taxon-name><tp:taxon-name-part taxon-name-part-type="genus" reg="Muhlenbergia">M.</tp:taxon-name-part><tp:taxon-name-part taxon-name-part-type="species" reg="romaschenkoi">romaschenkoi</tp:taxon-name-part></tp:taxon-name></italic> are not a result of immaturity but represent a genetic difference, from <italic><tp:taxon-name><tp:taxon-name-part taxon-name-part-type="genus" reg="Muhlenbergia">M.</tp:taxon-name-part><tp:taxon-name-part taxon-name-part-type="species" reg="tenuifolia">tenuifolia</tp:taxon-name-part></tp:taxon-name></italic>, which is not known in Peru.</p><p><italic><tp:taxon-name><tp:taxon-name-part taxon-name-part-type="genus" reg="Muhlenbergia">Muhlenbergia</tp:taxon-name-part><tp:taxon-name-part taxon-name-part-type="species" reg="romaschenkoi">romaschenkoi</tp:taxon-name-part></tp:taxon-name></italic>, a member of <tp:taxon-name><tp:taxon-name-part taxon-name-part-type="genus" reg="Muhlenbergia">M.</tp:taxon-name-part><tp:taxon-name-part taxon-name-part-type="infraspecific-rank">subg.</tp:taxon-name-part><tp:taxon-name-part taxon-name-part-type="subgenus" reg="Muhlenbergia">Muhlenbergia</tp:taxon-name-part></tp:taxon-name>, is sister to <italic><tp:taxon-name><tp:taxon-name-part taxon-name-part-type="genus" reg="Muhlenbergia">M.</tp:taxon-name-part><tp:taxon-name-part taxon-name-part-type="species" reg="spiciformis">spiciformis</tp:taxon-name-part></tp:taxon-name></italic> Trin. (plastid marker), a species known from south-western United States and throughout Mexico whereas ITS marker aligns it within the <italic><tp:taxon-name><tp:taxon-name-part taxon-name-part-type="genus" reg="Muhlenbergia">M.</tp:taxon-name-part><tp:taxon-name-part taxon-name-part-type="species" reg="tenuifolia">tenuifolia</tp:taxon-name-part></tp:taxon-name></italic> clade (Fig. <xref ref-type="fig" rid="F1">1B</xref>). <italic><tp:taxon-name><tp:taxon-name-part taxon-name-part-type="genus" reg="Muhlenbergia">Muhlenbergia</tp:taxon-name-part><tp:taxon-name-part taxon-name-part-type="species" reg="spiciformis">spiciformis</tp:taxon-name-part></tp:taxon-name></italic> differs from the new species in having shorter glumes 0.3−1 mm long and larger anthers 0.9−1.6 mm long (<xref ref-type="bibr" rid="B24">Peterson 2003</xref>; <xref ref-type="bibr" rid="B36">Peterson et al. 2007b</xref>). These results suggest multiple origins for <italic><tp:taxon-name><tp:taxon-name-part taxon-name-part-type="genus" reg="Muhlenbergia">M.</tp:taxon-name-part><tp:taxon-name-part taxon-name-part-type="species" reg="romaschenkoi">romaschenkoi</tp:taxon-name-part></tp:taxon-name></italic> from North and South American progenitors. Similar to <italic><tp:taxon-name><tp:taxon-name-part taxon-name-part-type="genus" reg="Muhlenbergia">M.</tp:taxon-name-part><tp:taxon-name-part taxon-name-part-type="species" reg="caxamarcenis">caxamarcenis</tp:taxon-name-part></tp:taxon-name></italic>, this scenario appears to be a common pattern of speciation for South American species of <italic><tp:taxon-name><tp:taxon-name-part taxon-name-part-type="genus" reg="Muhlenbergia">Muhlenbergia</tp:taxon-name-part></tp:taxon-name></italic>, needing further study.</p></tp:treatment-sec><tp:treatment-sec sec-type="Specimen examined" id="SECID0EGBNM"><title>Specimen examined.</title><p>Peru. <bold>Huánuco</bold>: between Huánuco and Tingo María, vereda Taruka, 17 km NE of Huánuco in valley of Río Huallaga, T. Croat 57781 (MO).</p></tp:treatment-sec><tp:treatment-sec><!--Section generated to contain objects referenced in tp:taxon-treatment.--><fig id="F1" position="float" orientation="portrait"><label>Figure 1.</label><caption><p><bold>A, B</bold> Maximum-likelihood tree inferred from combined plastid (<italic>ndhA</italic> intron, <italic>rps16-trnK, rps16</italic> intron, <italic>rps3</italic>, and <italic>rpl32-trnL</italic>) and ITS sequences. Thick branches indicate posterior probabilities of 0.95−1; species in red occur in South America; scale bar = 2%.</p></caption><graphic xmlns:xlink="http://www.w3.org/1999/xlink" xlink:href="phytokeys-114-123-g001.jpg" position="float" orientation="portrait" xlink:type="simple" id="oo_254042.jpg"/></fig></tp:treatment-sec><ref-list><ref id="B25"><mixed-citation xmlns:xlink="http://www.w3.org/1999/xlink" xlink:type="simple"><person-group><name name-style="western"><surname>Peterson</surname><given-names>PM</given-names></name><name name-style="western"><surname>Annable</surname><given-names>CR</given-names></name></person-group> (<year>1991</year>) <article-title>Systematics of the annual species of <italic><tp:taxon-name><tp:taxon-name-part taxon-name-part-type="genus">Muhlenbergia</tp:taxon-name-part></tp:taxon-name></italic> (<tp:taxon-name><tp:taxon-name-part taxon-name-part-type="family">Poaceae</tp:taxon-name-part></tp:taxon-name>-<tp:taxon-name>Eragrostideae</tp:taxon-name>).</article-title><source>Systematic Botany Monographs</source><volume>31</volume>: <fpage>1</fpage>–<lpage>109</lpage>. <ext-link xlink:type="simple" ext-link-type="doi" xlink:href="10.2307/25027794">https://doi.org/10.2307/25027794</ext-link></mixed-citation></ref><ref id="B24"><mixed-citation xmlns:xlink="http://www.w3.org/1999/xlink" xlink:type="simple"><person-group><name name-style="western"><surname>Peterson</surname><given-names>PM</given-names></name></person-group> (<year>2003</year>) 17.33 <italic><tp:taxon-name><tp:taxon-name-part taxon-name-part-type="genus">Muhlenbergia</tp:taxon-name-part></tp:taxon-name></italic> Schreb. In: Barkworth ME, Capels KM, Long S, Piep MB (Eds) <tp:taxon-name><tp:taxon-name-part taxon-name-part-type="phylum">Magnoliophyta</tp:taxon-name-part></tp:taxon-name>: <tp:taxon-name><tp:taxon-name-part taxon-name-part-type="subclass">Commelinidae</tp:taxon-name-part></tp:taxon-name> (in part): <tp:taxon-name><tp:taxon-name-part taxon-name-part-type="family">Poaceae</tp:taxon-name-part></tp:taxon-name>, part 2 Flora of North America North of Mexico, Vol 25. Oxford University Press, New York, 145−201.</mixed-citation></ref><ref id="B36"><mixed-citation xmlns:xlink="http://www.w3.org/1999/xlink" xlink:type="simple"><person-group><name name-style="western"><surname>Peterson</surname><given-names>P</given-names></name><name name-style="western"><surname>Valdés-Reyna</surname><given-names>J</given-names></name><name name-style="western"><surname>Herrera Arrieta</surname><given-names>Y</given-names></name></person-group> (<year>2007b</year>) <article-title><tp:taxon-name><tp:taxon-name-part taxon-name-part-type="subtribe">Muhlenbergiinae</tp:taxon-name-part></tp:taxon-name> (<tp:taxon-name><tp:taxon-name-part taxon-name-part-type="family">Poaceae</tp:taxon-name-part></tp:taxon-name>: <tp:taxon-name><tp:taxon-name-part taxon-name-part-type="subfamily">Chloridoideae</tp:taxon-name-part></tp:taxon-name>: <tp:taxon-name><tp:taxon-name-part taxon-name-part-type="tribe">Cynodonteae</tp:taxon-name-part></tp:taxon-name>): from northeastern México.</article-title><source>Journal of the Botanical Research Institute of Texas</source><volume>1</volume>: <fpage>933</fpage>–<lpage>1000</lpage>.</mixed-citation></ref><ref id="B28"><mixed-citation xmlns:xlink="http://www.w3.org/1999/xlink" xlink:type="simple"><person-group><name name-style="western"><surname>Peterson</surname><given-names>PM</given-names></name><name name-style="western"><surname>Giraldo-Cañas</surname><given-names>D</given-names></name></person-group> (<year>2011</year>) <article-title>Las especies de <italic><tp:taxon-name><tp:taxon-name-part taxon-name-part-type="genus">Muhlenbergia</tp:taxon-name-part></tp:taxon-name></italic> (<tp:taxon-name><tp:taxon-name-part taxon-name-part-type="family">Poaceae</tp:taxon-name-part></tp:taxon-name>: <tp:taxon-name><tp:taxon-name-part taxon-name-part-type="subfamily">Chloridoideae</tp:taxon-name-part></tp:taxon-name>) de Argentina.</article-title><source>Caldasia</source><volume>33</volume>: <fpage>21</fpage>–<lpage>54</lpage>.</mixed-citation></ref><ref id="B29"><mixed-citation xmlns:xlink="http://www.w3.org/1999/xlink" xlink:type="simple"><person-group><name name-style="western"><surname>Peterson</surname><given-names>PM</given-names></name><name name-style="western"><surname>Giraldo-Cañas</surname><given-names>D</given-names></name></person-group> (<year>2012</year>) <italic><tp:taxon-name><tp:taxon-name-part taxon-name-part-type="genus">Muhlenbergia</tp:taxon-name-part></tp:taxon-name></italic> Schreb. In: Zuloaga FO, Rugolo ZE, Anton AMR (Eds) Flora Argentina, Flora Vascular de la Republica Argentina, Vol. 3, Tomo 1, <tp:taxon-name><tp:taxon-name-part taxon-name-part-type="subclass">Monocotyledoneae</tp:taxon-name-part></tp:taxon-name>, <tp:taxon-name><tp:taxon-name-part taxon-name-part-type="family">Poaceae</tp:taxon-name-part></tp:taxon-name>: <tp:taxon-name><tp:taxon-name-part taxon-name-part-type="subfamily">Aristidoideae</tp:taxon-name-part></tp:taxon-name> a <tp:taxon-name>Pharoideae</tp:taxon-name>. IBODA-IMBIV, CONICET, Buenos Aires, Argentina, 140−154.</mixed-citation></ref></ref-list></tp:taxon-treatment>
